# Supplementary material for: Environmental Occurrence and Predicted Pharmacological Risk to Freshwater Fish of over 200 Neuroactive Pharmaceuticals in Widespread Use
Source: Toxics. 2022 May 3;10(5):233. doi: 10.3390/toxics10050233 (PMC9143194; doi:10.3390/toxics10050233)
Supplement: Supplementary file 1 [file toxics-10-00233-s001.zip]

Archive with 1 entries (1 files):
- toxics-1685994-supplementary.xlsx
