# Supplementary material for: Environmental Occurrence and Predicted Pharmacological Risk to Freshwater Fish of over 200 Neuroactive Pharmaceuticals in Widespread Use
Source: Toxics. 2022 May 3;10(5):233. doi: 10.3390/toxics10050233 (PMC9143194; doi:10.3390/toxics10050233)
Supplement: Supplementary file 1 [file toxics-10-00233-s001.zip › toxics-1685994-supplementary.xlsx]

## Sheet: Prescription data England 2019
Neuroactive Active Pharmaceutical Ingredients prescribed in England	Amount dispensed in England in 2019 (kg)	Log KOW	Log D (pH 7.4)	Lowest Cmax (ug/mL)	Reference (Cmax)	PEC England (ug/L)	Hazard Ratio (FssPC:Cmax) - based on Log KOW	Hazard Ratio (FssPC:Cmax) - based on Log D
Acamprosate Calcium	4291.54	-1.67	-5.41	0.25	Schultz et al. 2012	0.104444	3.32539e-06	6.18931e-09
Acetylsalicylic acid	51645.7	1.19	-1.69	20	Schultz et al. 2012	1.25691	6.12313e-05	4.83697e-07
Acrivastine	30.8147	4.55	0.99	0.179	Berninger et al. 2015	0.000749942	0.00115791	2.91658e-06
Adrenaline	0.226107	-0.63	-2.56	0.006	Rawas-Qalaji et al. 2006	5.5028e-06	4.19307e-08	1.63543e-09
Agomelatine	21.4006	2.27	3.02	0.003	EMEA 2008 - EMEA/655251/2008	0.000520828	0.00103914	0.00366584
Alimemazine	18.8876	4.98	2.89	0.0032	MHRA - Procedure No. UK/H/4749/001/DC	0.000459668	0.081789	0.00243778
Almotriptan	5.12565	1.88	0.3	0.05	Schultz et al. 2012	0.000124744	7.75261e-06	5.44563e-07
Alprazolam	0.00031225	2.5	2.63	0.005	Schultz et al. 2012	7.59926e-09	1.33906e-08	1.6661e-08
Amantadine	656.371	2.22	-0.37	0.24	Berninger et al. 2015	0.0159742	0.000366275	4.71094e-06
Amisulpiride	2473.2	1.6	-0.43	0.039	MHRA 2006 - PL 20046/0013/14/15/16	0.0601906	0.00299546	9.87561e-05
Amitriptyline	11891.7	4.92	2.96	0.05	Schultz et al. 2012	0.289411	2.97951	0.110496
Amobarbital	4.9686	1.79	-2.57	1	Schultz et al. 2012	0.000120921	3.23e-07	2.12033e-10
Apomorphine	2.3064	3.05	2.52	0.002	Schultz et al. 2012	5.61311e-05	0.000623266	0.000255725
Aprepitant	0.124445	2.44	2.44	0.7	Berninger et al. 2015	3.02863e-06	3.44626e-08	3.44626e-08
Aripiprazole	311.709	5.59	4.99	0.15	Schultz et al. 2012	0.0075861	0.0802837	0.0292838
Asenapine	0.33908	4.31	1.82	0.002	Schultz et al. 2012	8.25223e-06	0.0007618	1.15915e-05
Atomoxetine	185.607	3.28	1.06	0.16	Berninger et al. 2015	0.00451714	0.000922876	2.21077e-05
Benperidol	0.0583425	4.09	2.97	0.001	Berninger et al. 2015	1.41989e-06	0.000181115	2.75648e-05
Benzatropine	0.01268	4.96	1.89	0.01	Berninger et al. 2015	3.08595e-07	1.69898e-05	9.75188e-08
Betahistine	1647.68	0.1	-1.89	0.0001	Berninger et al. 2015	0.0400997	0.0625375	0.00220516
Bilastine	0.94668	5.06	2.44	0.144	Lasseter et al. 2013	2.30395e-05	0.00010421	1.27441e-06
Biperiden	0.000536	4.01	2.35	0.05	Berninger et al. 2015	1.30447e-08	2.90913e-08	1.78634e-09
Brompheniramine	0.014832	3.57	1.4	0.005	Schultz et al. 2012	3.60968e-07	3.84237e-06	1.00115e-07
Buprenorphine	218.595	3.43	3.48	0.0005	Schultz et al. 2012	0.00531996	0.447547	0.486786
Bupropion	221.12	3.47	2.88	0.01	Schultz et al. 2012	0.00538143	0.0242102	0.00898044
Buspirone	61.7066	3.43	2.6	0.001	Schultz et al. 2012	0.00150176	0.0631685	0.0156531
Butobarbital	206.966	1.52	1.32	5	Schultz et al. 2012	0.00503695	1.70922e-06	1.22123e-06
Cabergoline	0.577192	2.43	1.49	3.7e-05	MHRA Report: UK/H/0955/01-04/DC	1.40472e-05	0.00297363	0.000612474
Caffeine	1.4932	-0.13	0.28	4	Schultz et al. 2012	3.63403e-05	9.62561e-10	1.91747e-09
Carbamazepine	33251.2	2.67	2.28	2	Schultz et al. 2012	0.809239	0.00474402	0.0024629
Cetirizine	1493.33	2.16	-0.55	0.02	Schultz et al. 2012	0.0363433	0.00904054	9.50373e-05
Chloral Hydrate	292.94	1.61	1.75	1.5	Schultz et al. 2012	0.00712931	9.38116e-06	1.18702e-05
Chlordiazepoxide	14.9029	1.11	2.33	0.4	Schultz et al. 2012	0.000362695	7.72291e-07	6.00317e-06
Chlorphenamine	144.533	3.39	1.16	0.003	Schultz et al. 2012	0.00351752	0.0461121	0.00108621
Chlorpromazine	537.569	5.2	3.42	0.03	Schultz et al. 2012	0.0130829	0.359403	0.0180377
Cinnarizine	440.037	4.63	4.99	0.04	Schultz et al. 2012	0.0107092	0.0846445	0.155024
Citalopram	9162.41	2.51	1.27	0.0396	Berninger et al. 2015	0.222987	0.0504526	0.00627601
Clemastine	0.304571	5.69	3.22	0.000108	Berninger et al. 2015	7.41238e-06	0.128894	0.00202831
Clobazam	138.822	1.69	2.26	0.03	Schultz et al. 2012	0.00337852	0.000254276	0.000662834
Clomethiazole	104.634	1.56	2.21	0.1	Schultz et al. 2012	0.00254648	4.62104e-05	0.000137797
Clomipramine	486.916	5.39	3.31	0.09	Schultz et al. 2012	0.0118501	0.149342	0.00452669
Clonazepam	26.5548	2.34	2.53	0.02	Schultz et al. 2012	0.000646267	0.000217561	0.000299421
Clonidine	6.68131	1.41	1.04	0.001	Schultz et al. 2012	0.000162604	0.000229314	0.000123121
Cloral Betaine	98.5593	-2.7	-2.7	/	/	0.00239865	/	/
Clozapine	25.0155	2.36	2.72	0.3	Schultz et al. 2012	0.000608805	1.41305e-05	2.58796e-05
Codeine	59259.4	1.2	0.28	0.03	Schultz et al. 2012	1.4422	0.0476327	0.0101462
Cyclizine	2476.13	2.41	2.4	0.069	Berninger et al. 2015	0.0602619	0.00661445	0.0065042
Cyproheptadine	0.637884	6.41	3.51	0.00125	Gunja et al. 2004	1.55243e-05	0.0782349	0.000597586
Desloratadine	40.2543	6.67	2.14	0.002	Schultz et al. 2012	0.000979674	4.77696	0.00235641
Dexamfetamine	29.0354	1.81	-0.62	0.0235	Berninger et al. 2015	0.000706638	8.30672e-05	1.39807e-06
Dextromethorphan Hydrobromide	0.587849	4.11	1.86	0.01	Schultz et al. 2012	1.43065e-05	0.000188727	4.29868e-06
Dextropropoxyphene	65.5441	5.44	3.08	0.026	Flanagan et al. 1989	0.00159515	0.0756884	0.00143294
Diamorphine	18.4378	1.52	1.24	0.031	Aherne et al. 1979	0.000448722	2.45593e-05	1.53397e-05
Diazepam	488.296	2.91	2.92	0.1	Berninger et al. 2015	0.0118837	0.0020857	0.00212105
Dimenhydrinate	18.4065	3.65	3.65	0.05	Schultz et al. 2012	0.000447962	0.00054547	0.00054547
Diphenhydramine	30.9558	3.66	2.34	0.05	Schultz et al. 2012	0.000753375	0.000932914	0.000101448
Dipipanone	1.55893	5.42	3.35	0.018	Paterson 1992	3.79399e-05	0.00251434	7.75038e-05
Disulfiram	155.19	3.88	3.59	0.05	Schultz et al. 2012	0.00377688	0.0067696	0.0041578
Domperidone	215.894	4.63	0.76	0.01	Schultz et al. 2012	0.00525423	0.166115	0.00024849
Donepezil	387.948	4.71	2.79	0.03	Schultz et al. 2012	0.00944154	0.113821	0.00451463
Dosulepin	1312.12	4.34	2.92	0.0376	Co-Pharma report - Approved Product Dusolepin	0.0319333	0.164913	0.0151585
Doxepin	45.4309	3.86	2.5	0.01	Schultz et al. 2012	0.00110566	0.0095812	0.000974137
Duloxetine	4361.46	3.73	1.53	0.0235	Berninger et al. 2015	0.106145	0.314581	0.00779351
Eletriptan	6.36608	3.08	1.06	0.037	Berninger et al. 2015	0.000154932	9.78001e-05	3.27898e-06
Entacapone	3837.99	2.38	-0.04	0.4	Schultz et al. 2012	0.0934056	0.00168156	2.87815e-05
Ephedrine	5.77662	1.05	-0.75	0.02	Schultz et al. 2012	0.000140586	5.41269e-06	2.62671e-07
Ergotamine	0.087348	4.54	2.17	0.00036	Schultz et al. 2012	2.1258e-06	0.00160479	2.98758e-05
Escitalopram	480.164	2.51	1.27	0.015	Schultz et al. 2012	0.0116858	0.0069802	0.000868296
Eslicarbazepine	474.44	0.93	1.41	9.7	Perucca et al. 2011	0.0115465	7.49167e-07	1.67872e-06
Ethosuximide	1015.64	0.38	0.33	12.4	Berninger et al. 2015	0.0247176	4.9772e-07	4.57599e-07
Felbamate	6.52776	1.2	1.04	49	Berninger et al. 2015	0.000158867	3.21246e-09	2.45492e-09
Fentanyl	59.4287	3.89	3.01	0.003	Schultz et al. 2012	0.00144632	0.0439384	0.0100102
Fexofenadine	20994.2	4.8	2.43	0.131	Berninger et al. 2015	0.510939	1.64096	0.0305491
Flunarizine	0.4888	4.74	4.68	0.025	Schultz et al. 2012	1.1896e-05	0.000180992	0.000163629
Fluoxetine	6192.44	4.09	1.75	0.0129	Berninger et al. 2015	0.150706	1.49019	0.029177
Flupentixol	20.7185	4.51	4.36	0.001	Schultz et al. 2012	0.000504229	0.130295	0.101258
Fluphenazine	1.06523	4.84	4.11	0.001	Schultz et al. 2012	2.59247e-05	0.0116658	0.00341991
Flurazepam	0.00045	3.99	1.2	0.02	Schultz et al. 2012	1.09517e-08	5.90407e-08	5.42565e-10
Fluvoxamine	222.752	3.11	1.08	0.06	Schultz et al. 2012	0.00542113	0.00221941	7.31709e-05
Frovatriptan	1.41803	0.85	-1.53	0.004	Schultz et al. 2012	3.45108e-05	4.74674e-06	8.68951e-08
Gabapentin	208050	1.19	-1.4	0.5	Schultz et al. 2012	5.06333	0.00986657	0.000126901
Galantamine	67.048	1.75	0.92	0.03	Schultz et al. 2012	0.00163175	0.000135842	3.36615e-05
Granisetron	0.0247503	1.47	-0.77	0.009	Schultz et al. 2012	6.02351e-07	1.04402e-07	2.41828e-09
Guaifenesin	8.16428	0.57	0.84	0.3	Schultz et al. 2012	0.000198695	2.27597e-07	3.58316e-07
Haloperidol	28.8329	3.01	2.65	0.005	Schultz et al. 2012	0.000701711	0.00291399	0.00159107
Hydromorphone	2.19986	1.06	0.24	0.005	Schultz et al. 2012	5.35381e-05	8.38481e-06	2.11297e-06
Hydroxyzine	350.359	2.03	2.66	0.05	Schultz et al. 2012	0.00852673	0.000681887	0.00196613
Hyoscine	1267.57	0.76	0.3	0.00011	Berninger et al. 2015	0.0308491	0.132632	0.0612139
Ibuprofen	2.97357e+06	3.72	0.45	15	Schultz et al. 2012	72.368	0.330412	0.00135505
Idebenone	0.56289	3.49	3.41	0.05	Schultz et al. 2012	1.36991e-05	1.27474e-05	1.11435e-05
Imipramine	247.005	4.8	2.68	0.05	Schultz et al. 2012	0.0060114	0.0505831	0.00143353
Isocarboxazid	1.11043	1.03	1.22	0.015	Patent US20100273844 A1	2.70247e-05	1.34143e-06	1.84616e-06
Isometheptene	4.69508	2.73	0.08	0.01438	Santos et al. 2020	0.000114265	1.34143e-06	1.84616e-06
Ketamine	6.11472	2.18	2.07	1	Schultz et al. 2012	0.000148815	7.65677e-07	6.36423e-07
Ketotifen	0.528704	4.88	2.61	0.001	Berninger et al. 2015	1.28671e-05	0.00619272	0.00013639
Lacosamide	982.324	0.9	0.82	1	Schultz et al. 2012	0.0239069	1.43062e-05	1.25062e-05
Lamotrigine	12739.9	0.72	1.71	3	Schultz et al. 2012	0.310052	4.56998e-05	0.000241331
Levetiracetam	65806.8	-0.67	-0.74	10	Schultz et al. 2012	1.60155	6.84605e-06	6.08611e-06
Levocetirizine	13.342	2.16	-0.55	0.3	Schultz et al. 2012	0.000324706	5.3848e-06	5.66069e-08
Levodopa	16679.2	-0.22	-2.7	0.3	Schultz et al. 2012	0.405923	0.000123232	1.90687e-06
Levomepromazine	49.8011	4.94	3.02	0.005	Schultz et al. 2012	0.00121202	0.129044	0.00511845
Lisdexamfetamine	243.425	0.72	-2.42	0.0901	Berninger et al. 2015	0.00592426	2.90743e-05	1.48357e-07
Lofepramine	670.077	6.96	6.21	0.003	Schultz et al. 2012	0.0163077	86.3122	24.4665
Lofexidine	6.54e-05	3.59	1.02	0.338	Al-Ghananeem 2009	1.59165e-09	2.59197e-10	3.4477e-12
Loprazolam	0.590555	2.19	1.85	0.003	Schultz et al. 2012	1.43724e-05	2.50673e-05	1.41549e-05
Loratadine	615.051	5.94	5.32	0.001	Schultz et al. 2012	0.0149686	42.7937	15.0932
Lorazepam	32.6065	2.47	2.49	0.08	Schultz et al. 2012	0.000793548	8.30966e-05	8.59376e-05
Lormetazepam	0.5164	2.31	2.57	0.002	Schultz et al. 2012	1.25677e-05	4.02277e-05	6.22767e-05
Lurasidone	27.9449	4.52	3.96	0.122	EMA Assessment Report EMA/113836/2014	0.000680098	0.00146491	0.000571494
Melatonin	131.811	1.94	0.74	0.0005	Berninger et al. 2015	0.0032079	0.0220522	0.00293394
Melperone	0.0709	3.43	1.66	0.0266	Berninger et al. 2015	1.7255e-06	2.72856e-06	1.39262e-07
Memantine	538.419	3.18	0.56	0.022	Berninger et al. 2015	0.0131036	0.0164576	0.000201264
Meprobamate	18.5336	0.7	0.82	5	Schultz et al. 2012	0.000451054	3.85708e-08	4.7191e-08
Meptazinol	1112.62	3.7	1.62	0.025	Schultz et al. 2012	0.0270779	0.0717257	0.00217408
Methadone	1419.41	4.2	2.8	0.1	Schultz et al. 2012	0.0345445	0.0530125	0.00503939
Methylphenidate	1075.94	2.55	0.26	0.01	Schultz et al. 2012	0.0261853	0.0250933	0.000534389
Metoclopramide	361.17	3.1	-0.36	0.05	Schultz et al. 2012	0.00878985	0.00424631	1.26535e-05
Mianserin	2.85691	3.67	3.23	0.015	Schultz et al. 2012	6.95289e-05	0.00029186	0.000139307
Midazolam	11.5863	3.93	3.35	0.04	Schultz et al. 2012	0.000281976	0.000687151	0.00025921
Mirtazapine	6544.52	2.75	2.4	0.03	Schultz et al. 2012	0.159275	0.0712075	0.039539
Mizolastine	9.62518	3.42	2.59	0.2	Schultz et al. 2012	0.000234249	4.84449e-05	1.20046e-05
Moclobemide	174.622	0.84	1.45	0.03	Schultz et al. 2012	0.0042498	7.66385e-05	0.000213672
Modafinil	661.329	1.17	1.37	1	Schultz et al. 2012	0.0160948	1.51631e-05	2.1222e-05
Morphine Sulfate	4667.35	0.43	-0.13	0.01	Schultz et al. 2012	0.11359	0.00308489	0.00120348
Nabilone	0.032704	7.05	7.2	0.002	FDA Report - NDA 18-677/S-011	7.95921e-07	0.00735089	0.00945888
Nalmefene	0.500202	2.65	1.86	0.1	Schultz et al. 2012	1.21735e-05	1.38011e-06	3.65775e-07
Naloxone	19.2944	1.45	1.42	0.01	Schultz et al. 2012	0.000469571	7.08274e-05	6.73443e-05
Naltrexone	17.8017	1.8	1.18	0.003	Schultz et al. 2012	0.000433242	0.000392292	0.00013836
Naratriptan	3.74479	1.35	-0.22	0.01	Schultz et al. 2012	9.11374e-05	1.16198e-05	8.30036e-07
Nefazodone	1.403	3.5	3.88	0.01	Schultz et al. 2012	3.4145e-05	0.000161557	0.000306004
Nefopam	758.641	3.44	4.75	0.01	Schultz et al. 2012	0.0184631	0.0789779	0.714176
Nicotine	120.987	0.72	-0.37	0.005	Schultz et al. 2012	0.00294448	0.000260399	4.16811e-05
Nitrazepam	57.8493	1.09	1.02	0.03	Schultz et al. 2012	0.00140788	3.86497e-05	3.43594e-05
Nortriptyline	627.107	5.65	2.28	0.02	Schultz et al. 2012	0.015262	1.33993	0.00464495
Olanzapine	480.311	2.18	1.9	0.02	Schultz et al. 2012	0.0116894	0.0030072	0.00187829
Omalizumab	0.0324	/	/	/	/	/	/	/
Ondansetron	43.921	2.07	2.43	0.03	Schultz et al. 2012	0.00106891	0.000152377	0.000279075
Orphenadrine	22.8745	4.12	2.72	0.1	Schultz et al. 2012	0.0005567	0.00074683	7.0994e-05
Oxazepam	38.986	2.31	2.06	0.2	Schultz et al. 2012	0.000948807	3.03702e-05	1.99502e-05
Oxcarbazepine	2668.57	1.44	1.87	10	Schultz et al. 2012	0.0649453	9.63269e-06	1.98448e-05
Oxitriptan	1.219	-0.14	-1.93	n/a	/	2.96669e-05	/	/
Oxycodone	1500.64	1.67	0.45	0.005	Schultz et al. 2012	0.0365214	0.0159469	0.00205153
Paliperidone	2.13518	1.52	0.88	0.02	Schultz et al. 2012	5.1964e-05	4.40832e-06	1.50339e-06
Paracetamol	2.12192e+06	0.34	0.4	10	Schultz et al. 2012	51.6413	0.00120558	0.00133351
Paraldehyde	32.4965	0.86	0.61	10	Schultz et al. 2012	0.000790871	4.42492e-08	2.90674e-08
Paroxetine	1013.64	3.89	1.46	0.01	Schultz et al. 2012	0.024669	0.224828	0.003784
Pentazocine	6.57995	4.53	2.26	0.01	Schultz et al. 2012	0.000160137	0.00427949	9.42522e-05
Perampanel	7.82969	3.7	2.92	0.0737	Gidal et al. 2013	0.000190552	0.000171217	4.61473e-05
Pergolide	0.0005923	4.49	3.22	0.0018	Kvernmo et al. 2006	1.44149e-08	2.00096e-06	2.36667e-07
Pericyazine	12.2992	3.76	2.49	0.005	Schultz et al. 2012	0.000299326	0.00438505	0.00051865
Perphenazine	0.012258	4.34	3.9	0.001	Schultz et al. 2012	2.98324e-07	5.7928e-05	2.76496e-05
Pethidine	58.2482	2.35	1.88	0.1	Schultz et al. 2012	0.00141759	9.70625e-05	4.40506e-05
Phenelzine	14.8718	1.14	0.51	0.001	Schultz et al. 2012	0.000361936	0.000324214	0.000112443
Phenobarbital	419.091	1.14	-3.48	10	Schultz et al. 2012	0.0101995	9.13644e-07	3.87415e-10
Phenylephrine	0.0564265	-0.03	-2.04	0.04	Schultz et al. 2012	1.37326e-06	4.30321e-09	1.46721e-10
Phenytoin	4092.95	2.29	-0.98	5	Schultz et al. 2012	0.0996105	0.00012332	5.05749e-07
Pimozide	0.511572	6.06	4.24	0.004	Schultz et al. 2012	1.24502e-05	0.0108872	0.000510876
Pipotiazine	0.00015	4.12	2.56	0.001	Schultz et al. 2012	3.65057e-09	4.89734e-07	3.55763e-08
Piracetam	1228.74	-1.39	-3.41	20	Schultz et al. 2012	0.029904	1.90546e-08	6.3885e-10
Pizotifen	21.2253	6.13	3.34	0.007	Schultz et al. 2012	0.000516561	0.290351	0.00266823
Pramipexole	6.49238	1.42	-0.3	0.0002	Schultz et al. 2012	0.000158006	0.00113303	6.28989e-05
Pregabalin	46087.7	1.12	-1.75	1.53	Berninger et al. 2015	1.12164	0.000634983	5.10108e-06
Primidone	1499.37	0.03	-0.66	4	Schultz et al. 2012	0.0364903	1.26479e-06	3.96568e-07
Prochlorperazine	327.081	4.61	4.22	0.01	Schultz et al. 2012	0.00796021	0.243346	0.126335
Procyclidine	158.088	3.93	1.21	0.08	Schultz et al. 2012	0.00384741	0.00468791	4.84595e-05
Promazine	169.702	4.63	2.69	0.01	Schultz et al. 2012	0.00413006	0.130574	0.00500791
Promethazine	949.598	4.78	3.1	0.05	Schultz et al. 2012	0.0231105	0.188035	0.0111645
Pseudoephedrine	87.2447	1.05	-0.75	0.206	Berninger et al. 2015	0.00212328	7.93671e-06	3.8516e-07
Quetiapine	13507.6	1.57	2.29	0.1	Schultz et al. 2012	0.328736	0.00606663	0.0203492
Rasagiline	5.75569	2.27	2.34	0.0042	Rabey et al. 2000	0.000140077	0.000199626	0.000224552
Reboxetine	5.25945	2.82	2.05	0.06	Schultz et al. 2012	0.000128	3.21853e-05	8.82182e-06
Riluzole	57.6991	2.84	2.44	0.05	Schultz et al. 2012	0.00140423	0.000438196	0.000223701
Risperidone	108.88	2.88	1.81	0.006	Schultz et al. 2012	0.00264982	0.00736996	0.00122001
Rivastigmine	77.1153	2.14	1.09	0.008	Schultz et al. 2012	0.00187676	0.00112855	0.000193205
Rizatriptan	27.7471	0.96	0.04	0.1	Schultz et al. 2012	0.000675285	4.46979e-06	9.52109e-07
Ropinirole	65.2122	3.19	1.21	0.0004	Schultz et al. 2012	0.00158708	0.11149	0.00399795
Rotigotine	18.7324	4.96	3.28	0.0002	Cawello et al. 2014	0.000455893	1.25497	0.0745131
Rufinamide	357.359	0.05	0.42	5	Schultz et al. 2012	0.00869709	2.49404e-07	4.64519e-07
Rupatadine	0.47952	6.11	5.46	0.00014	Solans et al. 2008	1.16701e-05	0.317138	0.106353
Secobarbital	6.11345	2.18	1.78	1.5	Schultz et al. 2012	0.000148784	5.10345e-07	2.60534e-07
Selegiline	7.02926	2.95	2.51	0.02	Schultz et al. 2012	0.000171072	0.000160564	7.66388e-05
Sertraline	40599.8	4.81	3.14	0.05	Schultz et al. 2012	0.988082	8.45518	0.510532
Sodium Oxybate	437.22	-0.51	-0.51	50	Schultz et al. 2012	0.0106407	1.19042e-08	1.19042e-08
Stiripentol	97.1483	3.39	2.8	1	Schultz et al. 2012	0.00236431	9.29831e-05	3.44909e-05
Sultiame	2.6556	-0.43	-0.09	0.5	Schultz et al. 2012	6.46296e-05	8.27107e-09	1.46474e-08
Sumatriptan	1131.68	0.67	-0.56	0.018	Schultz et al. 2012	0.0275419	0.000622043	7.86902e-05
Tapentadol	854.998	3.22	0.62	0.05	Schultz et al. 2012	0.0208082	0.0122988	0.000155548
Temazepam	281.233	2.15	2.11	0.02	Schultz et al. 2012	0.0068444	0.00167419	0.00156533
Tetrabenazine	40.1113	3.48	3.12	0.000327	Patent WO 2014047167 A1	0.000976193	0.13658	0.0745741
Thioridazine	1.22245	6.13	3.69	0.1	Schultz et al. 2012	2.97509e-05	0.00117058	1.93731e-05
Tiagabine	1.34056	5.68	2.45	0.01	Schultz et al. 2012	3.26254e-05	0.00602498	2.64275e-05
Tolcapone	5.9376	4.07	1.22	3	Schultz et al. 2012	0.000144504	5.94099e-06	4.93581e-08
Tolfenamic Acid	17.186	5.76	2.47	2	Berninger et al. 2015	0.000418258	0.000441788	1.75192e-06
Topiramate	3295.71	2.97	2.14	2	Schultz et al. 2012	0.0802081	0.000778553	0.000192925
Tramadol	32249.2	2.51	0.52	0.1	Schultz et al. 2012	0.784852	0.0703214	0.00247963
Tranylcypromine	4.39484	1.25	0.46	0.05	Schultz et al. 2012	0.000106958	2.30538e-06	6.11001e-07
Trazodone	3569.56	1.66	2.59	0.7	Schultz et al. 2012	0.0868728	0.000266432	0.001272
Trifluoperazine	8.51986	5.11	4.34	0.001	Schultz et al. 2012	0.000207349	0.146893	0.0402626
Trihexyphenidyl	23.1733	4.49	2.47	0.0308	Berninger et al. 2015	0.000563971	0.00457516	0.000153393
Trimipramine	60.4455	5.15	3.04	0.01	Schultz et al. 2012	0.00147107	0.111464	0.00321242
Tryptophan	97.9855	1.04	-1.06	24.5	Fernstrom 2012	0.00238468	7.36995e-08	2.16005e-09
Valproate	84882.1	2.72	0.1	40	Schultz et al. 2012	2.06579	0.000658605	8.05425e-06
Varenicline	9.08507	0.74	-0.84	0.004	Schultz et al. 2012	0.000221104	2.52777e-05	1.77557e-06
Venlafaxine	16745.7	2.91	1.43	0.1	Schultz et al. 2012	0.407542	0.0715273	0.00594391
Vigabatrin	763.953	-0.1	-2.73	2	Schultz et al. 2012	0.0185924	1.03587e-06	1.24568e-08
Zolmitriptan	11.7888	1.64	0.44	0.007	Schultz et al. 2012	0.000286906	8.50828e-05	1.13199e-05
Zolpidem	110.307	3.07	3.06	0.08	Schultz et al. 2012	0.00268456	0.000770697	0.00075785
Zonisamide	836.326	-0.1	1.29	2	Berninger et al. 2015	0.0203538	1.134e-06	1.17304e-05
Zopiclone	572.323	-0.33	0.56	0.01	Schultz et al. 2012	0.0139287	0.000105441	0.000470663
Zuclopenthixol	124.927	5.14	4.16	0.004	Schultz et al. 2012	0.00304036	0.566325	0.10906

## Sheet: Surface water concentrations
Note: each column indicates the surface water concentrations reported for each neuroactive pharmaceutical in the database curated by the German Environment Agency - UBA. All values are reported in µg/L. The data extraction was limited to reports with a "good literature credibility" quality flag.	Acetylsalicylic acid	Amisulpride	Amitriptyline	Carbamazepine	Cetirizine	Citalopram	Codeine	Dosulepin	Duloxetine	Fexofenadine	Fluoxetine	Gabapentin	Ibuprofen	Lacosamide	Lamotrigine	Levetiracetam	Methadone	Methylphenidate	Mirtazapine	Moprhine	Oxcarbazepine	Oxycodone	Paracetamol	Paroxetine	Phenytoin	Pregabalin	Primidone	Promethazine	Quetiapine	Sertraline	Tapentadol	Topiramate	Tramadol	Trazodone	Valproic acid	Venlafaxine	Levodopa	Lofepramine	Nefopam	Vigabatrin	Zonisamide	Ethosuximide	Meptazinol	Sumatriptan	Piracetam	Hyoscine	Betahistine	Cyclizine	Entacapone
	0.36	0.0055	0.003	6.1	0.0044	0.01	0.35	0.0001	0.0003	0.011	0.034	0.098	6.4	0.0603	0.677	0.095	0.0002	0.2299	0.0005	0.001	0.008	0.0017	3.6	0.1708	0.088	0.042	1.1		0.0003	0.017			2.108	0.004	0.019	0.047
	0.34	0.047	0.036	5.5	0.009	0.206	0.105	0.0109	0.13	3.894	0.02	0.046	5.85	0.0045	0.22	0.015	0.0181	0.2341	0.0004	0.01	0.008	0.0004	1.388	0.0017	0.076	0.252	0.56		0.0005	0.006			0.358	0.001	0.014	0.901
	0.098	0.006	0.0048	3.6	0.007	0.099	0.094	0.0004		0.064	0.007	0.011	5.6	0.0027	0.029	5.466	0.0002		0.0003	0.001	0.046	0.0065	0.925	0.007	0.02	0.042	0.54		0.0014	0.007			0.052	0.0276		0.507
	0.086	0.006	0.0008	2.5	0.02	0.014	0.034	0.0322		0.04	0.002	0.019	5.044	0.0023	1.699	0.033	0.0244		0.0055	0.032	0.018	0.003	0.36	0.0014	0.0046	0.196	0.38		0.0004	0.005			0.025	0.0116		0.061
	0.004	0.0002	0.0002	2.1	0.004	0.029	0.019	0.0097		6.333	0.001	0.039	2.43	0.0038	0.006		0.01		0.0003	0.036	0.009	0.0744	0.25	0.0006	0.0019		0.34		0.0011	0.013			0.051	0.0022		0.138
	0.2	0.0002	0.0001	2	0.04	0.063	0.012			2.83	0.004	0.21	1.5	0.003	0.001		0.0365		0.0002	0.002	0.256	0.0653	0.195	0.00728	0.0023		0.22		0.0005	0.01			0.107	0.0017		0.004
	0.003	0.0002	0.568	1.98	54	0.033	0.01			0.845	0.0006	0.091	1.2	0.0032	0.041		0.0006		0.0004	0.014	0.081	0.0337	0.188	0.00776	0.0019		0.21		0.0009	0.008			0.019	0.0033		0.409
	0.009	0.0002	0.0357	1.81	5	0.004	0.009			0.566	0.001	1.879	0.928	0.0024	0.044		0.00056		0.0003	0.008	0.0092	0.1698	0.118	0.00081	0.0021		0.2		0.0011	0.022			0.053	0.0025		0.149
	0.007	0.001	0.0548	1.662	100	0.054	0.00541			1.76	0.0026	0.087	0.53	0.0031	0.039		0.00056		0.0003	0.002	0.0041	0.0006	0.066	0.00396	0.036		0.19		0.0006	0.012			0.179	0.002		0.04
	0.006	0.0017	0.042	1.6	340	0.043	0.005			0.672	0.0027	1.529	0.53	0.0091	0.025		0.00055		0.0003	0.035	0.0342	0.0744	0.045	0.09	0.054		0.19		0.0004	0.004			0.058	0.0019		0.038
	0.007	0.0006	0.0543	1.6	540	0.003	0.098			0.635	0.0109	0.044	0.526	0.0019	0.009		0.0027		0.0002	0.051	0.267	0.033	0.037	0.225	0.0043		0.16		0.0006	0.002			0.178	0.0028		0.021
	0.013	0.0009	0.0023	1.5	1200	0.032	0.032			0.635	0.41	1.008	0.49	0.0019	0.009		0.00901		0.0003	0.405	0.0325	0.08	0.018	0.2125	0.0089		0.15		0.0063	0.001			0.063	0.003		0.059
	0.01		0.0066	1.4	9	0.058	0.515			0.104	0.0008	0.163	0.45	0.0008	0.174		0.037		0.0003	0	0.273	0.0295	0.002	0.04	0.4403		0.14		0.0006	0.001			0.209	0.0023		0.005
	0.013		0.0009	1.4	5.4	0.013	0.026			0.025	0.141	0.027	0.43	0.0012	0.11		0.0077		0.0004	0.002		0.126	0.002	0.0256	0.00076		0.14		0.0008	0.001			0.041	0.0021		0.013
	0.01		0.001	1.3	530	0.12	0.599			1.144	0.054	0.565	0.42	0.0014	0.106		0.002		0.0003	0.001		0.0266	0.001	0.0255	0.00079		0.14		0.0007	0.001			0.107	0.0024		0.039
	0.018		0.01	1.15	420	0.043	0.02			0.177	0.004	0.152	0.289	0.0015	0.106		0.103		0.0004	0.06		0.113	0.173	0.0255	0.145		0.14		0.0007	0.001			0.352	0.002		0.012
	0.036		0.0007	1.15	97	0.009	0.258			0.956	0.0059	1.887	0.28	0.0014	0.043		0.064		0.0014	0.021			0.368	0.004	0.012		0.13		0.0006	0.039			0.225	0.0023		0.041
	0.014		0.0005	1.1	54	0.005	0.042			0.253	0.0079	0.163	0.27	0.0016	0.056		0.0234		0.0021	0.019			0.925	0.037	0.012		0.13		0.0008	0.088			0.224	0.0034		0.025
	0.032		0.0257	1.1	5	0.011	0.205			0.638	0.009	1.48	0.26	0.0012	2.784		0.078		0.0016	0.631			0.491	0.005	0.18		0.12		0.0007	0.005			0.158	0.0025		0.054
	0.13		0.0103	1.1	100	0.004	0.067			0.166	0.058	0.05	0.25	0.005	0.085		0.0005		0.0018	0.328			0.0193	0.004	0.0031		0.11		0.0008	0.029			0.381	0.0035		0.022
	0.1		0.0122	1.1	340	8	0.815			0.268	0.0145	0.042	0.201	0.0033	0.05		0.0006		0.0022				0.0009	0.003	0.0028		0.11		0.0009	0.028			0.173	0.0016		0.044
	0.03		0.0057	1.1	540	2	0.066			0.093	0.0145	0.064	0.19	0.0219	0.039		0.0008		0.0009				0.0124	0.0021	0.0048		0.097		0.0006	0.04			0.033	0.0031		0.122
	0.032		0.0112	1	1200	4	0.333			0.042	0.00472	0.058	0.154	0.0159	0.014		0.0004		0.001				0.0293	0.0066	0.0028		0.096		0.0006	0.04			0.286	0.0012		0.067
	0.037		0.0026	1	9	4	0.0032			0.018	0.00381	0.075	0.15	0.0153	0.035		0.0006		0.0018				0.0079	0.0092	0.0028		0.095		0.0008	0.002			0.05	0.0034		0.065
	0.037		0.0064	0.997	5.4	5	0.1706			0.049	0.0042	0.054	0.14	0.0084	0.171		0.0005		0.0013				0.005	0.0104	0.0038		0.088		0.0009	0.002			0.031	0.0002		0.044
	0.036		0.002	0.97	530	6	0.0065			0.024	0.0042	0.18	0.139	0.0239	0.119		0.0006		0.0012				0.0197	0.0095	0.0056		0.087		0.3467	0.001			0.37	0.0002		0.075
	0.028		0.0027	0.927	420	0.4	0.3417			0.078	0.0042	0.595	0.13	0.0145	0.108		0.0007		0.0012				0.0419		0.0054		0.087			0.001			0.133	0.0003		0.029
	0.4		0.0012	0.91	97	76	0.1282			0.046	0.012	0.1873	0.12	0.0049	0.116		0.0008		0.0011				0.0052		0.007		0.085			0.001			0.131	0.0002		0.01
	0.31		0.0015	0.9	0.32	45	0.04585			0.068	0.0238	0.18249	0.12	0.0067	0.148		0.0007		0.0012				0.0036		0.4403		0.0805			0.023			0.032	0.0002		0.036
	0.73		0.0025	0.89	0.195	0.5	0.10968			0.026	0.01001	0.16844	0.109	0.008	0.06		0.0008		0.0012				0.0956		2.97		0.066			0.0001			0.094	0.0002		0.01
	7.52		0.0103	0.8	0.036	8	0.003			0.044	0.01087	0.39	0.098	0.0096	0.149		0.0162		0.0016				0.1428		0.0275		0.06			0.021			0.016	0.0004		0.059
	0.295		0.0003	0.794	3.49	2	0.0037			0.029	0.016	0.003	0.093	0.0031	0.162		0.0008		0.0189				0.0846		0.145		0.059			0.022			0.033	0.0004		0.016
	0.241		0.0004	0.78	0.2396	4	0.155			0.099	0.013	0.0024	0.092	0.0311	0.153		0.0008		0.0013				0.0033		0.0222		0.052			0.02			0.049	0.0002		0.035
	0.201		0.0006	0.76	0.046	4	0.119			0.033	0.018	0.0018	0.087	0.0085	0.144		0.0017		0.0013				0.0255		0.13		0.045			0.008			0.043	0.0005		0.047
	0.27		0.0016	0.75	0.0064	5	0.0029			3.894	0.022	0.0021	0.082		0.126		0.0012		0.0002				0.0419		0.079		0.044			0.005			0.099	0.0005		0.041
	0.181		0.0003	0.727	0.0007	6	0.018			0.832	0.008	0.004	0.081		0.204		0.0365		0.001				0.0019		0.0064		0.035						0.1	0.0003		0.018
	0.408		0.0006	0.72	0.0029	0.4	0.0028			3.226	0.044	0.0025	0.08		0.178		0.02		0.0023				0.002		0.0007		0.03						0.1	0.0004		0.033
	0.353		0.0016	0.7		76	0.0044			0.627	0.011	0.0021	0.0785		0.144		0.003		0.0011				0.0526				0.029						0.027	0.0006		0.025
	0.663		0.0003	0.68		45	0.033			0.252	0.012	0.0022	0.078		0.169		0.01		0.0042				0.0788				0.028						0.037	0.0002		0.084
	3.03		0.0005	0.66		0.5	0.054			0.29	0.014	0.0037	0.075		0.18								0.0043				0.0275						0.032	0.0008		0.067
	0.148		0.0026	0.66		0.085	0.0536			3.62	0.003	0.0079	0.074		0.172								0.0019				0.024						0.217	0.0003		0.0008
	0.93		0.026	0.65		0.094	0.0396			0.13	0.003	0.0087	0.072		0.139								0.0177				0.023						0.028	0.0009		0.0686
	0.013		0.021	0.65		0.0038	0.0265			0.018	0.002	0.0036	0.072		0.163								0.0036				0.0225						0.083	0.0012		0.0009
	0.017		0.003	0.64		0.00338	0.009			0.209	0.005	0.057	0.071		0.196								0.0015				0.022						0.031	0.0006		0.0854
	0.011		0.017	0.6		0.00369	0.015				0.005	6.784	0.07		0.185								0.004				0.022						0.513	0.0011		0.0351
	0.028		0.013	0.59		0.00331	0.011				0.065	1.128	0.069		0.18								0.0106				0.02						0.244	0.0008		0.575
	0.012		0.003	0.58		0.0178	0.0096				0.079	0.869	0.064		0.139								0.0723				0.018						5.97	0.0007		0.0108
	0.045		0.003	0.58		0.00167	0.00036				0.005	0.403	0.061		0.145								1				0.0155						0.209	0.0004		0.225
	0.015		0.003	0.57		0.0289	0.0024				0.004	1.924	0.06		0.63								230				0.015						5.422	0.0005		0.068
	1.176		0.007	0.57		0.008	0.0003				0.005	1.818	0.06		0.138								0.0016				0.014						0.158	0.0007		0.043
	0.005		0.001	0.55		0.274	0.0005				0.0402	0.114	0.055		0.077								0.46				0.011						2.956	0.0005		0.068
	0.061		0.0007	0.54		0.047	0.0005				0.022	0.02	0.053		0.111								0.16				0.01						0.046	0.0007		0.387
	0.034		0.0463	0.53		0.048	0.0019				0.01	0.013	0.05		0.084								0.018				0.0095						3.468	0.0009		0.04
	0.116		0.001	0.5		0.024	0.0021				0.0195	0.014	0.05		0.069								0.0118				0.009						0.731	0.0006		0.046
			0.071	0.5		0.004	0.0022				0.0159	0.012	0.05		0.061								0.0102				0.009						7.731	0.0006		0.347
			0.0295	0.487		0.003	0.002				0.00404	0.02	0.049		0.063								0.0104				0.008						0.644	0.0005		0.043
			0.0006	0.48		0.004	0.0011				0.0176	0.015	0.047		0.073								0.0109				0.008						4.758			0.022
			0.017	0.47		0.003	0.0001				0.04	0.009	0.045		0.065								0.0142				0.007						0.001			0.057
			0.01	0.47		0.015	0.0001				0.04	0.866	0.043		0.084								1.992				0.006						0.458			0.004
			0.0076	0.46		0.007	0.0001				0.005	0.006	0.042		0.077								0.012				0.004						0.003			0.045
			0.014	0.46		0.019	0.0006				0.004	1.144	0.041		0.071								0.021				0.004						0.539			0.013
			0.01	0.43		0.017	0.0004				0.018	0.983	0.04		0.089								0.036				0.013						0.221			0.043
			0.0247	0.4		0.023	0.0004				0.046	0.122	0.04		0.126								0.039				0.014						0.425			0.052
			0.003	0.4		0.014	0.0007				0.022	0.0706	0.039		0.092								0.0147				0.0094						0.676			0.31
			0.003	0.4		0.007	0.0021				0.011	0.229	0.0375		0.089								0.0001				0.0054						0.895			0.078
			0.003	0.36		0.019	0.0017				0.047	0.0827	0.037		0.081								0.298				0.0152						2.108			0.014
			0.004	0.35		0.0192	0.00896				0.0429	1.429	0.034		0.077								0.036				0.0149						1.257			1.8
				0.345		0.034	0.00867				0.0093	0.789	0.034		0.079								0.289				0.009						0.065			0.028
				0.34		0.15	0.00789				0.0337	1.445	0.032		0.082								0.12				0.0092						0.062			0.024
				0.32		0.004	0.0073				0.0266	0.843	0.03169		0.101								2.382				0.0041						0.065			0.264
				0.32		0.056	0.434				0.002	1.183	0.031		0.102								0.185				0.0073						0.061			0.106
				0.31		0.0051	2.533				0.0013	0.768	0.0305		0.112								1.53				0.0089						0.001			0.245
				0.3		0.212	0.898				0.1011	1.341	0.03		0.093								0.201				0.007						0.131			0.0171
				0.279		0.26	1.276				0.0345	0.544	0.03		0.209								1.188				0.01						2.083			0.0082
				0.27		0.232	1.44				0.0228	0.242	0.028		0.249								0.044				0.01						0.013			0.01644
				0.257		0.296	0.832				0.0198	0.13	0.027		0.202								0.823				0.01						0.018			0.01726
				0.25		0.0379	0.368				0.0195	0.351	0.026		0.237								1.379				0.005						0.017			0.01617
				0.25		0.0285	3.141				0.0251	0.191	0.025		0.253								1.045				0.008						0.009			0.0921
				0.25		0.0022	1.707				0.0209	0.429	0.023		0.26								0.662				0.01						0.001			0.0667
				0.23		0.0059	0.735				0.0045	0.23	0.022		0.207								1.105				0.02						0.019			0.159
				0.23		0.0014	0.978				0.041	0.369	0.02		0.254								1.968				0.01						0.004			7e-05
				0.227		0.0008	0.248				0.0009	0.202	0.02		0.272								0.712				0.01						0.004			5e-05
				0.22		0.0257	0.0969				0.002	0.364	0.02		0.208								0.0965				0.02						0.023			3e-05
				0.22		0.442	0.0182				0.0254	0.192	0.02		0.185								0.307				0.01						0.072			2e-05
				0.22		0.015	0.0372					0.45	0.01993		0.213								0.14667				0.06						0.644			4e-05
				0.203		0.017	0.054				0.0096	0.208	0.018		0.239								0.0349				0.0038						1.224			0.119
				0.2		0.0094	0.0716				0.0096	1.1	0.018		0.215								0.0026				0.003						0.772			0.076
				0.2		0.0017	0.0719				0.0078	1.16	0.018		0.218								0.0044				14						0.933			0.067
				0.2		0.0005	0.0378				0.0102	1.26	0.018		0.187								0.0392				0.076						1.119			0.056
				0.2		0.0007	0.032				0.0028	1.25	0.018		0.207								0.0634				0.18						0.085			0.014
				0.2		0.0004	0.1				0.0018	1.26	0.017		0.249								0.0218				0.029						0.377			0.015
				0.19		0.0011	0.099				0.0036	0.3	0.016		0.212								0.056				0.034						1.668			0.015
				0.19		0.0004	0.108				0.0014	0.29	0.014		0.113								0.07				0.024						1.949			0.011
				0.18		0.0003	0.137				0.0014	0.37	0.014		0.121								0.0194				0.027						0.073			0.009
				0.18		0.0024	0.1				0.0212	0.21	0.013		0.191								0.0025				0.072						0.067			0.0053
				0.18		0.0007	0.008				0.0012	0.26	0.012		0.232								0.00536				0.056						1.64			0.011
				0.18		0.0004	0.112				0.004	0.88	0.011		0.1								0.017				0.045						0.057			0.068
				0.17		0.0006	0.0015				0.0016	0.43	0.01		0.084								0.0172				0.076						0.011			0.11
				0.17		0.0004	0.0079				0.0022	2.1	0.01		0.101								0.45				0.075						0.022			0.168
				0.17		0.0003	0.0091				0.0014	2.1	0.01		0.173								0.098				0.082						0.042			0.134
				0.16272		0.0008	0.0075				0.003	3.3	0.01		0.109								0.018				0.048						0.002			0.009
				0.16		0.0004	0.004				0.02	0.682	0.01		0.082								1.95				0.018						0.013			0.071
				0.15		0.0005	0.0011				0.17	11.2	0.01		0.123								0.0247				0.259						0.001			0.057
				0.15		0.0008	0.0442				0.08	0.44	0.006		0.058								0.0652				0.022						0.037			0.116
				0.14		0.0006	0.0115				0.0003	4.73	0.005		0.03								0.00224				0.118						0.042			0.104
				0.13		0.0002	0.0138				0.0003	0.0057	0.00446		0.014								0.2032				0.026						0.038			0.195
				0.13		0.0008	0.0078				0.0007	0.0063	0.004		0.235								0.0707				0.088						0.056			0.007
				0.124		0.0006	0.0108				0.0003	0.0216	0.0035		0.111								0.1522				0.0061						0.043			0.079
				0.123		0.0031	0.0059				0.0033	0.037	0.001		0.113								0.048				0.03						0.033			0.0414
				0.12		0.0034	0.101				0.0037	0.0667	0.0006		0.235								0.0707				0.0077						0.058			1.5012
				0.12		0.003	0.0592				0.0012	0.355	0.15		0.009								0.0143				0.02						0.077			0.1926
				0.12		0.0045	0.0842				0.0444	0.0132	0.211		0.677								0.25				1.013						0.035			0.094
				0.12		0.0023	0.0573				0.0105	0.0517	0.5		0.303								0.264				0.246						0.09			0.0311
				0.12		0.0041	0.0977				0.0112		0.016		0.232								0.064				0.264						0.069			0.006
				0.11		0.0036	0.044				0.0135		0.05		0.185								0.0965				0.046						0.036			0.519
				0.11		0.0043	0.0647				0.0034		0.004		0.196								0.0141				0.408						0.093			0.0015
				0.11		0.0042	0.0291				0.0057		0.003		0.213								0.0348				0.228						0.02			0.0008
				0.11		0.0044	0.0135				0.002		0.004		0.258								0.3845				0.212						0.021			0.0041
				0.104		0.0036	0.0105				0.0019		0.02		2.39								0.8725				0.118						0.017			0.0049
				0.102		0.0036	0.0171				0.0019		0.009		0.318								0.2824				0.459						0.014			0.002
				0.1		0.0028	0.0107				0.0289		0.011		2.2								0.4994				0.306						0.011			0.472
				0.1		0.0043	0.0205				0.0067		0.011										0.0044				0.303						0.022			0.015
				0.1		0.0033	0.0143				0.001		0.011										1.0598				0.09						0.014			0.031
				0.1		0.0037	0.0175				0.0003		0.004										0.0074										0.019			0.413
				0.098		0.016	0.0138				0.0003		0.006										0.1122										0.014			0.522
				0.09		0.0041	0.0174				0.0004		0.018										0.129										0.02			0.489
				0.09		0.0006	0.0149				0.0004		0.007										1.289										0.023			0.573
				0.08568		0.0037	0.0178				0.001		0.015										0.207										0.013			0.057
				0.084		0.002	0.0088				0.0024		0.037										0.426										0.014			0.119
				0.084		0.002	0.1				0.0006		0.007										0.116										0.02			0.0083
				0.08		0.0021	0.0856				0.0008		0.002										0.562										0.02			0.0149
				0.07983		0.0017	0.9883						0.002										0.163										0.02			0.0008
				0.078		0.0018							0.004										0.26										0.034			0.0019
				0.075		0.002							0.13										0.021										0.02			0.0016
				0.075		0.0017							0.02										0.243										0.027			0.614
				0.075		0.0016							0.02										0.023										0.022			1.407
				0.074		0.0015							0.26										0.323										0.009			0.014
				0.074		0.0018							0.05										0.872										0.01			0.014
				0.07		0.0014							0.16										0.222										0.011			0.012
				0.07		0.0016							0.05										0.0412										0.009			0.0042
				0.066		0.0016							0.45										0.42										0.01			0.0009
				0.065		0.0017							0.53										0.06										0.008			0.0008
				0.06		0.0014							0.02										2.42										0.011			0.139
				0.06		0.0015							0.01										0.039										0.007			0.335
				0.06		0.002							0.02										16										0.011			0.805
				0.059		0.0029							0.02										11										0.011			0.2
				0.055		0.0021							0.2										5										0.008			0.344
				0.052		0.0023							0.002										2										0.009			0.468
				0.05		0.0007							0.0018										0.065										0.009			0.008
				0.05		0.0007							0.0051										0.006										0.012			0.068
				0.047		0.0007							0.0729										0.009										0.01			0.52
				0.046		0.0005							0.0225										0.015										0.009			0.691
				0.045		0.0005							0.0013										0.039										0.009			0.0254
				0.042		0.0005							0.004										0.15										0.012			0.0239
				0.04		0.0004							0.0037										0.016										0.012			0.0227
				0.04		0.0005							0.0015										0.05										0.009			0.0219
				0.04		0.0008							0.003										0.01										0.011			2.61
				0.039		0.0008							0.0012										0.003										0.019			0.096
				0.037		0.0007							0.0015										0.011										0.014			0.989
				0.036		0.0009							0.0016										0.015										0.013			0.884
				0.035		0.0008							0.064										0.024										0.012			1.54
				0.035		0.001							0.005										0.058										0.015			0.536
				0.034		0.0009							0.006										0.09										0.014			0.375
				0.034		0.0007							0.01										0.078										0.013			0.375
				0.03		0.0011							0.005										0.17										0.011			0.344
				0.03		0.0008							0.006										0.61										0.013			0.0266
				0.03		0.0005							0.00455										0.31										0.012			0.0166
				0.023		0.001							0.00537										0.043										0.016			0.019
				0.021		0.0007							0.00611										0.05										0.014			0.0005
				0.02		0.0012							0.00514										0.021										0.015			0.0001
				0.02		0.0009							0.00602										0.073										0.01			0.0043
				0.017		0.0013							0.01054										0.021										0.008			0.0022
				0.017		0.0004							0.00301										0.01										0.012			0.102
				0.016		0.0011							0.01544										0.022										0.033			0.0162
				0.014		0.0012							0.0027										0.052										0.008			0.0826
				0.009		0.0004							0.00695										0.018										0.018			0.0206
				0.006		0.0006							0.00823										0.11										0.009			0.0379
				0.005		0.0013							0.0183										0.263										0.014			0.0176
				0.004		0.0004							0.0684										0.263										0.011			0.0178
				0.202		0.001							0.0696										0.267										0.011			0.0092
				0.178		0.0009							0.0084										0.435										0.016			0.0026
				0.13		0.0008							0.0073										0.197										0.009			0.0052
				0.632		0.0008							0.0312										0.043										0.262			0.0026
				0.039		0.0008							0.0418										0.178										0.014			0.0085
				0.033		0.0009							0.0202										0.044										0.007			0.0049
				0.044		0.0008							0.0138										0.028										0.013			0.0043
				0.222		0.0006							0.0252										0.099										0.017			0.0029
				0.021		0.001							0.0656										0.225										0.017			0.005
				0.012		0.0008							0.0146										0.224										0.567			0.0031
				0.012		0.0008							0.1847										0.033										0.006			0.0082
				0.028		0.0009							0.0242										0.073										0.099			0.0045
				0.024		0.0004							0.1624										0.076										0.048			0.3605
				0.017		0.0002							0.0403										0.127										0.615			0.0581
				0.035		0.053							0.129										0.15										0.095			0.2604
				0.015		0.984							0.0752										0.21										0.044			0.0901
				0.028		0.344							0.0948										0.18										0.044			0.0183
				0.037		0.307							0.0927										0.13										0.412			0.0151
				0.042		0.212							0.0552										0.11										0.09			0.0301
				0.046		0.0249							0.0694										0.01										0.054			0.0093
				0.071		0.0064							0.0458										1.163										0.048			0.32
				0.281		0.0075							0.0046										0.0083										0.031			0.015
				0.064		0.0053							0.0052										9.17										0.65			0.012
				0.023		0.0009							0.0013										1.755										0.117			0.0594
				0.038		0.0714							0.05										0.0079										0.456			0.481
				0.013		0.0154							0.025										0.0125										0.177			0.0511
				0.014		0.031							0.082										0.0291										0.368			0.434
				0.045		0.0153							0.1										0.0346										0.169			0.0855
				0.0095		0.0135							0.047										106.97										0.201			0.0167
				0.0445		0.0078							0.028										9.47										0.085			0.357
				0.0273		0.0114							0.082										0.1317										0.027			0.641
				0.0288		0.0059							0.041										0.158										0.02			0.235
				0.0316		0.0033							0.1										0.1389										0.04			0.0003
				0.0433		0.0037							0.09										0.0021										0.02
				0.3446		0.007							0.062										0.0131										0.057
				0.0071		0.004							0.024										0.0196										0.035
				0.0101		0.0032							0.047										0.1207										0.045
				0.0071		0.004							0.024										0.2736										0.029
				0.0007		0.0022							0.044										0.0122										0.047
				0.0008		0.0072							0.058										0.0196										0.027
				0.0029		0.0048							0.09										11.55										0.052
				0.0011		0.0858							0.059										0.078										0.041
				0.0046		0.094							0.017										13.98										1.257
				0.0067		0.0227							0.03										4.1205										0.187
				0.0024		0.0157							0.028										0.0132										0.314
				0.0093		0.0083							0.048										0.0405										0.269
				0.0093		0.11							0.022										0.0745										0.034
				0.0067		0.037							0.009										0.00756										0.02
				0.0068		0.014							0.03										0.00084										0.054
				0.0051		0.0679							0.9										0.00186										0.025
				0.061		0.0004							0.24										0.00985										0.016
				0.033		0.0005							0.72										0.0371										0.077
				0.028		0.0006							1.3										0.1131										0.023
				0.003		0.0013							1.3										0.047										0.86
				0.006		0.0004							0.7										0.0592										0.077
				0.089		0.0008							0.37										0.133										0.049
				0.045		0.0027							0.27										0.527										0.091
				0.021		0.0004							0.58										0.327										0.854
				0.031		0.0006							0.43										0.305										0.081
				0.05		0.0016							1										0.2492										0.635
				0.073		0.8267							0.35										0.007										0.322
				0.045									0.15										0.027										0.057
				0.032									0.29										0.011										1.327
				0.05									0.02										0.018										0.001
				0.04									0.01										0.015										0.042
				0.035									0.059										0.022										0.005
				0.032									0.15										0.038										0.001
				0.176									0.097										0.007
				0.233									0.13										0.021
				0.119									0.071										0.033
				0.05									0.056										0.035
				0.587									0.026										0.025
				0.275									0.01										0.025
				0.703									0.059										0.007
				0.055									0.005										0.339
				0.03052									0.024										0.152
				0.03075									0.009										0.0301
				0.04429									0.09										9.606
				0.0334									0.025										0.4027
				0.05238									0.039										0.0727
				0.14937									0.04										1.26
				0.04058									0.02										1.2
				0.03382									0.01										1.74
				0.06									0.017										0.3047
				0.05									0.007										4.692
				0.05									0.014										30.421
				0.05									0.015										6.56
				0.05									0.016										0.843
				0.09									0.022										1.2044
				0.1									0.014										0.305
				0.05									0.011										7.024
				0.08									0.15										0.009
				0.07									0.015										0.298
				0.06									0.023										0.0258
				0.06									0.004										0.323
				0.05									0.027										0.163
				0.06									0.004										0.185
				0.05									0.041										0.21
				0.06									0.014										0.0848
				0.06									0.017										0.16
				0.05									0.02										0.354
				0.08									0.006										7.15
				0.05									0.015										0.00113
				0.05									0.018										0.00134
				0.07									0.028										0.00128
				0.05									0.023										0.00133
				0.06									0.009										0.00126
				0.07									0.007										0.0015
				0.05									0.015										0.00136
				0.06									0.011										0.00127
				0.05									0.022										0.00126
				0.1									0.016										0.00155
				0.1									0.021										0.00178
				0.08									0.01										0.00126
				0.1									0.008										0.0021
				0.11									0.011										0.0028
				0.13									0.023										0.0017
				0.05									0.011										0.0024
				0.11									0.018										0.0032
				0.07									0.033										0.698
				0.11									0.028										0.315
				0.09									0.057										4.2
				0.06									0.018										0.104
				0.1									0.029										0.041
				0.07									0.081										0.342
				0.05									0.035										0.2004
				0.05									0.039										1.6999
				0.05									0.005										0.9487
				0.08									0.013										0.297
				0.06									0.11										0.2041
				0.06									0.044										0.2077
				0.06									0.054										1.1174
				0.08									0.035										0.024
				0.07									0.032										0.72
				0.08									0.049										0.26
				0.1									0.051										0.24
				0.08									0.096										0.0208
				0.05									0.021										0.0151
				0.1									0.071										0.0104
				0.14									0.031										0.51
				0.14									0.039										1
				0.1									0.091										0.52
				0.1									0.039										0.7
				0.1									0.2										0.61
				0.11									0.067										0.93
				0.12									0.14										1.054
				0.12									0.052										0.72
				0.11									0.024										3.65
				0.14									0.13										0.1745
				0.2									0.073										0.072
				0.1									0.063										0.0315
				0.1									0.042										0.0279
				0.1									0.028										0.0058
				0.11									0.037										0.011
				0.11									0.01										0.0031
				0.25									0.016										0.028
				0.27									0.005										0.115
				0.23									0.013										0.3
				0.25									0.007										0.694
				0.2									0.019										2.975
				0.2									0.013										0.426
				0.1									0.022										9.825
				0.15									0.038										5.606
				0.23									0.009										0.046
				0.1									0.025										0.039
				0.1									0.021										0.032
				0.1									0.018										0.041
				0.1									0.016										0.0199
				0.05									0.005										0.0184
				0.05									0.022										0.0223
				0.05									0.022										0.0242
				0.05									0.014										0.005
				0.06									0.26										0.0143
				0.05									0.027										0.005
				0.06									0.022										0.0205
				0.07									0.023										0.0183
				0.07									0.066										0.0191
				0.07									0.074										0.0042
				0.05									0.21										0.0102
				0.11									0.089										0.011
				0.05									0.17										0.0452
				0.07									0.057										0.0003
				0.05									0.094										0.0043
				0.05									0.1										0.0199
				0.05									0.11										0.0128
				0.07									0.024										0.0547
				0.05									0.031										0.048
				0.05									0.007										0.03
				0.05									0.011										0.044
				0.07									0.006										0.011
				0.05									0.058										0.012
				0.05									0.18										0.015
				0.05									0.012										0.024
				0.05									0.013										0.009
				0.05									0.015										0.006
				0.05									0.027										0.01
				0.05									0.014										0.095
				0.05									0.026										0.09
				0.05									0.024										0.027
				0.05									0.024										0.008
				0.07									0.041										0.021
				0.07									0.029										0.028
				0.05									0.032										0.018
				0.1									0.058										0.01
				0.07									0.036										0.197
				0.07									0.023										0.022
				0.1									0.052										0.027
				0.07									0.036										0.007
				0.07									0.075										0.03
				0.09									0.067										0.011
				0.15									0.037										0.017
				0.09									0.2										0.005
				0.09									0.023										0.01
				0.05									0.023										0.007
				0.05									0.065										0.022
				0.07									0.028										0.013
				0.05									0.068										0.011
				0.07									0.059										0.005
				0.05									0.033										0.08
				0.09									0.038										0.24
				0.07									0.059										0.05
				0.05									0.061										0.1
				0.05									0.025										0.16
				0.05									0.037										0.22
				0.07									0.023										0.37
				0.07									0.006										0.14
				0.05									0.025										0.14
				0.07									0.022										0.0344
				0.1									0.001										168.38
				0.1									0.01										132.04
				0.07									0.033										138.83
				0.05									0.004										151.35
				0.07									0.01										170.86
				0.1									0.039										144.05
				0.07									0.007										133.99
				0.07									0.007										166.02
				0.09									0.02										55.44
				0.09									0.006										54.56
				0.08									0.099										71.73
				0.08									0.055										81.65
				0.05									0.03										96.7
				0.05									0.006										139.74
				0.06									0.064										112.3
				0.1									0.061										132.13
				0.11									0.043										101.01
				0.1									0.091										96.07
				0.06									0.017										116.72
				0.08									0.004										81.98
				0.09									0.008										0.497
				0.06									0.018										0.492
				0.06									0.005										0.815
				0.08									0.003										0.938
				0.12									0.021										0.0799
				0.09									0.019										0.142
				0.1									0.03										0.0175
				0.09									0.005										0.391
				0.05									0.011										0.0183
				0.11									0.009										0.152
				0.06									0.006										2.127
				0.05									0.004										0.012
				0.07									0.008										0.184
				0.17									0.003										0.0692
				0.11									0.006										0.368
				0.1									0.007										0.166
				0.12									0.03										4.4
				0.09									0.047										0.03
				0.1									0.14										0.0248
				0.09									0.11										0.0592
				0.05									0.012										0.0788
				0.1									0.14										0.056
				0.05									0.061										1.16
				0.1									0.014										0.0387
				0.07									0.044										0.048
				0.12									0.15										0.0556
				0.14									0.15										0.0047
				0.07									0.086										0.0279
				0.14									0.015										0.134
				0.1									0.011										0.0068
				0.09									0.03										0.0082
				0.07									0.11										0.0068
				0.07									0.079										0.053
				0.09									0.09										27.9207
				0.1									0.015										0.0887
				0.07									0.078										0.9169
				0.05									0.099										0.0004
				0.12									0.067										0.0005
				0.12									0.087										0.003
				0.12									0.007										0.0003
				0.09									0.009										0.0002
				0.05									0.056										0.0004
				0.05									0.009										0.0004
				0.07									0.039										0.0005
				0.05									0.28										0.0004
				0.09									0.096										0.0005
				0.07									0.012										0.0002
				0.1									0.01										0.0012
				0.09									0.015										0.0002
				0.12									0.012										0.0004
				0.07									0.007										0.0006
				0.07									0.078										0.0025
				0.01									0.01										0.0004
				0.01									0.089										0.0004
				0.01									0.036										0.0004
				0.05									0.022										0.0005
				0.02									0.017										0.0039
				0.01									0.011										0.0005
				0.02									0.017										0.0002
				0.01									0.018										0.542
				0.03									0.011										0.161
				0.02									0.003										0.075
				0.03									0.006										0.0017
				0.06									0.018										4.46
				0.06									0.007										3.422
				0.02									0.005										2.32
				0.07									0.006										1.437
				0.02									0.012										1.464
				0.01									0.004										1.245
				0.01									0.007										0.508
				0.01									0.01										0.43
				0.01									0.019										0.119
				0.01									0.023										0.06
				0.01									0.004										0.749
				0.18									0.013										0.0744
				0.11									0.026										9.822
				0.05									0.014										0.0972
				0.01									0.017										9.676
				0.01									0.005										0.209
				0.12									0.005										5.445
				0.07									0.017										0.18
				0.14									0.019										0.191
				0.06									0.013										0.0464
				0.08									0.009										0.202
				0.01									0.006										0.0517
				0.05									0.024										0.186
				0.04									0.03										0.0545
				0.001									0.014										0.186
				0.022									0.079										0.0543
				0.15									0.049										0.369
				0.371									0.012										0.0776
				0.024									0.053										0.226
				0.038									0.042										0.0669
				0.067									0.043										0.008
				0.735									0.034										0.328
				0.0044									0.098										0.0049
				0.0173									0.026										0.0131
				0.0117									0.067										0.138
				0.0065									0.018										0.0175
				0.0038									0.066										0.171
				0.0197									0.039										0.0923
				0.0092									0.24										0.162
				0.0044									0.14										0.0666
				0.0046									0.27										0.4833
				0.0144									0.15										0.4686
				0.0289									0.057										0.1533
				0.0073									0.12										0.0529
				0.0473									0.031										0.0864
				0.0417									0.18										0.0548
				0.0369									0.093										0.0261
				0.0977									0.11										0.1332
				0.0061									0.078										0.0798
				0.0135									0.069										0.4571
				0.0112									0.021										0.1495
				0.0127									0.012										0.0782
				0.0159									0.093										0.0608
				0.0227									0.014										0.1306
				0.0104									0.51										0.033
				0.0137									0.24										0.1042
				0.0012									0.62										0.0529
				0.0063									0.28										4.1205
				0.0054									0.71										0.3531
				0.0009									0.31										0.0219
				0.017									0.23										0.0406
				0.036									0.18										0.2651
				0.027									0.66										1.5733
				0.012									0.33										1.6354
				0.038									0.59										1.6241
				0.02									0.22										0.0587
				0.012									0.083										0.2273
				0.039									0.11										0.62
				0.022									0.52										0.0021
				0.012									0.078										0.0035
				0.045									0.58										0.0044
				0.024									0.071										0.0065
				0.023									0.006										0.0046
				0.095									0.052										0.0049
				0.05									0.036										0.0081
				0.066									0.038										0.0093
				0.026									0.19										0.0059
				0.026									0.02										0.0042
				0.02									0.005										0.0052
				0.0563									0.13										0.0039
				0.013									0.19										0.0064
				0.043									0.045										0.0011
				0.089									0.18										0.0033
				0.055									0.011										0.0022
				0.045									0.26										0.0132
				0.031									0.87										0.002
				0.016									0.3										0.0032
				0.178									0.67										0.0041
				0.0011									0.25										0.0027
				0.0027									0.23										0.0036
				0.00014									0.017										0.0065
				0.00024									0.019										0.0067
				0.19									0.003										0.0083
				0.021									0.004										0.0087
				0.147									0.033										0.004
				0.005									0.12										0.0107
				0.022									0.073										0.0108
				0.00059									0.03										0.0066
				0.104									0.021										0.0124
				0.141									0.023										0.0603
				0.0137									0.013										1
				0.265									0.005										0.26
				0.026									0.046										0.006
				0.49									0.009										0.0026
				0.31									0.067										0.0024
				0.018									0.024										0.0137
				0.045									0.024										0.0099
				0.031									0.007										0.0082
				0.044									0.025										0.0083
				0.32									0.026										0.52
				0.372									0.02										0.23
				0.675									0.018										0.32
				0.105									0.019										0.05
				0.0139									0.017										0.03
				0.018									0.019										0.15
				0.019									0.007										0.2246
				0.016									0.03										0.0986
				0.011									0.005										0.0532
				0.014									0.014										0.1563
				0.004									0.008										0.2697
				0.007									0.052										0.0594
				0.01									0.024										0.0049
				0.012									0.045										0.193
				0.007									0.017										102.969
				0.005									0.025										4.2546
				0.018									0.023										0.0342
				0.027									0.012										0.0881
				0.014									0.012										0.071
				0.321									0.006										0.035
				0.154									0.094										0.206
				0.185									0.015										0.104
				0.129									0.021
				0.031									0.071
				0.029									0.021
				0.03									0.01
				0.021									0.04
				0.119									0.039
				0.019									0.005
				0.064									0.054
				0.05									0.016
				0.032									0.012
				0.035									0.016
				0.036									0.11
				0.016									0.013
				0.03									0.015
				0.036									0.015
				0.02									0.004
				0.029									0.021
				0.068									0.015
				0.048									0.006
				0.019									0.02
				0.015									0.01
				0.054									0.057
				0.02									0.016
				0.007									0.008
				0.037									0.035
				0.011									0.017
				0.014									0.027
				0.03									0.056
				0.01									0.096
				0.01									0.017
				0.012									0.057
				0.025									0.006
				0.013									0.026
				0.011									0.019
				0.017									0.055
				0.023									0.019
				0.02									0.011
				0.011									0.03
				0.024									0.13
				0.02									0.047
				0.016									0.069
				0.003									0.03
				0.749									0.026
				0.0064									0.015
				0.0024									0.022
				0.0093									0.021
				0.007									0.063
				0.345									0.009
				0.0029									0.037
				0.059									0.036
				0.121									0.007
				0.029									0.008
				0.05									0.028
				0.11									0.013
				0.0024									0.014
				0.428									0.007
				0.08605									0.008
				0.0997									0.011
				0.0236									0.007
				0.0263									0.013
				0.0249									0.005
				0.004									0.006
				0.011									0.14
				0.0075									0.019
				0.41									0.023
				0.37									0.039
				0.74									0.015
				0.15									0.048
				0.45									0.039
				0.1									0.031
				0.01									0.045
				0.013									0.035
				0.005									0.074
				0.027									0.2
				0.019									0.053
				0.327									0.039
				0.012									0.003
				0.356									0.026
				0.001									0.15
				0.251									0.013
				0.059									0.014
				0.495									0.031
				0.009									0.051
				0.647									0.059
				0.019									0.015
				0.684									0.25
				0.00011									0.047
				0.00036									0.051
				0.03612									0.037
				0.04984									0.008
				0.01192									0.19
				0.00557									0.13
				0.05863									0.011
				1.00486									0.17
				0.20186									0.24
				0.65153									0.042
				0.69823									0.018
				0.34759									0.005
				0.30875									0.016
				0.52203									0.015
				0.84211									0.007
				0.00352									0.01
				11.5612									0.018
				0.01487									0.046
				0.01107									0.065
				0.05446									0.065
				0.00702									0.038
				0.0488									0.009
				0.08297									0.013
				0.03529									0.027
				0.20419									0.005
				0.04926									0.009
				0.20258									0.066
				0.01375									0.063
				0.45597									0.015
				0.07316									0.016
				0.13327									0.036
				0.13006									0.12
				0.07086									0.017
				0.21788									0.093
				0.21543									0.074
				0.19688									0.031
				0.25846									0.015
				0.08926									0.022
				0.12518									0.037
				0.18642									0.017
				0.16179									0.076
				0.17336									0.045
				0.3801									0.049
				0.16935									0.028
				0.17588									0.007
				0.05484									0.03
				0.07701									0.029
				0.0686									0.036
				0.06031									0.015
				0.01741									0.009
				0.31433									0.023
				0.11211									0.006
				0.14291									0.01
				0.12311									0.008
				0.20321									0.004
				0.02671									0.011
				0.00966									0.012
				0.12784									0.009
				0.21883									0.017
				0.15749									0.048
				0.0045									0.032
				0.00793									0.038
				0.01366									0.064
				0.03365									0.01
				0.01023									0.008
				0.00567									0.17
				0.03019									0.022
				0.23862									0.006
				0.22646									0.005
				0.06129									0.041
				0.11897									0.49
				0.03925									0.15
				0.02835									0.3
				0.05481									0.048
				0.00239									0.5
				0.00511									0.13
				0.09186									0.28
				0.12111									0.015
				0.0886									0.01
				0.15407									0.017
				0.00609									0.029
				0.20517									0.068
				0.12164									0.14
				0.06753									0.094
				0.306									0.18
				0.14396									0.018
				0.0762									0.052
				0.15928									0.12
				0.33855									0.17
				0.42651									0.04
				0.43327									0.04
				0.00226									0.038
				0.0119									0.086
				0.0904									0.009
				0.00593									0.013
				0.0134									0.018
				0.03128									0.027
				0.05843									0.015
				0.003									0.14
				0.176									0.068
				0.013									0.027
				0.0052									0.22
				0.0442									0.038
				0.0152									0.027
				0.0031									0.028
				0.0508									0.02
				0.0214									0.006
				0.2962									0.016
				0.1319									0.082
				0.004									0.04
				0.0087									0.019
				0.0033									0.008
				0.0081									0.019
				0.0048									0.02
				0.0032									0.092
				0.0005									0.057
				0.00223									0.028
				0.01									0.11
				0.034									0.005
				0.0011									0.004
				0.008									0.007
				0.002									0.014
				1.238									0.039
				0.054									0.006
				0.516									0.016
				0.025									0.004
				0.263									0.005
				0.0429									0.005
				0.1137									0.004
				0.00562									0.016
				0.074									0.004
				0.0051									0.013
				0.005									0.013
				0.004									0.004
				3.2									0.012
				0.59									0.014
				0.54									0.007
				6.7									0.003
				0.0189									0.007
				0.0182									0.005
				0.0477									0.004
				0.024									0.017
				0.0015									0.037
				0.0851									0.016
				0.0762									0.025
				0.133									0.005
				0.0674									0.006
				0.0301									0.009
				0.0091									0.003
				0.0148									0.021
				0.0049									0.013
				0.0113									0.016
				0.0033									0.017
				0.0744									0.024
				0.6									0.005
				0.0178									0.01
				0.11									0.051
				0.052									0.042
				2.297									0.005
				0.067									0.009
				0.1787									0.091
				0.0083									0.057
				0.064									0.046
				0.00897									0.057
				0.0538									0.38
				0.00693									0.005
				0.02912									0.07
				0.0012									0.004
				0.2667									0.011
				0.0055									0.005
				0.0388									0.009
				1.16									0.011
				0.184									0.028
				0.273									0.041
				0.082									0.017
				0.035									0.01
				0.02									0.012
				0.045									0.05
				0.082									0.13
				0.19									0.009
				0.05									0.31
				1.11									0.1
				0.15									0.091
				0.21									0.13
				0.05									0.067
				0.205									0.035
				0.027									0.007
				0.007									0.043
				0.008									0.068
				0.014									0.026
				0.041									0.021
				0.008									0.009
				0.076									0.025
				0.193									0.033
				0.136									0.01
				0.069									0.006
				0.274									0.036
				0.145									0.004
				0.00897									0.015
				0.0538									0.058
				0.00154									0.06
				0.00268									0.009
				0.053									0.009
				0.539									0.008
				0.68									0.019
				0.208									0.07
				1.07									0.2
				0.08									0.008
				3.09									0.043
				0.001									0.047
				0.06									0.056
				0.1									0.044
				3.5									0.029
				4.5									0.006
				3									0.012
				1									0.007
				0.05									0.048
				0.19									4.3
				0									0.043
				1.7									0.047
				0.55									0.004
				0.8									0.013
				0.5									0.009
				1.39									0.042
				0.23									0.005
				0.06									0.013
				0.05									0.007
				0.5									0.014
				1.09									0.11
				2.81									0.017
				1.6									0.15
				0.06									0.026
				1.05									0.024
				0.8									0.047
				0.78									0.009
				0.14									0.008
				7.6									0.023
				0.03353									0.062
				0.05544									0.13
				0.04842									0.087
				0.03697									0.022
				0.04637									0.018
				0.05567									0.058
				0.30322									0.062
				0.03681									0.024
				0.04127									0.069
				0.04062									0.25
				0.0378									0.013
				0.01557									0.057
				0.03195									0.025
				0.03326									0.014
				0.03976									0.015
				0.03123									0.13
				0.0383									0.063
				0.03194									0.055
				0.03203									0.034
				0.03018									0.022
				0.03114									0.006
				0.02982									0.18
				0.02934									0.098
				0.02782									0.11
				0.0273									0.045
				0.01487									0.024
				0.01835									0.007
				0.0425									0.01
				0.035									0.018
				0.03586									0.12
				0.02528									0.037
				0.03355									0.071
				0.03651									0.035
				0.02662									0.067
				0.02507									0.05
				0.00637									0.044
				0.02344									0.015
				0.024									0.076
				0.02593									0.059
				0.94484									0.11
				0.02454									0.067
				0.02665									0.068
				0.00287									0.05
				0.00682									0.003
				0.02631									0.004
				0.02727									0.017
				0.0276									0.024
				0.31612									0.079
				0.00572									0.012
				0.00582									0.052
				0.00103									0.023
				0.00426									0.07
				0.11826									0.02
				0.08752									0.004
				0.04879									0.004
				0.05378									0.004
				0.04551									0.004
				0.05508									0.004
				0.05805									0.004
				0.04896									0.01
				0.04452									0.003
				0.06633									0.009
				0.04871									0.086
				0.40128									0.15
				0.05372									0.025
				0.00267									0.015
				0.0403									0.052
				0.07152									0.023
				0.20643									0.099
				0.14026									0.12
				0.05832									0.066
				0.03911									0.19
				0.04663									0.15
				0.05053									0.038
				0.02486									0.033
				0.03021									0.031
				0.02303									0.046
				0.0436									0.011
				0.02722									0.039
				0.00762									0.064
				0.02524									0.12
				0.02656									0.01
				0.0232									0.007
				0.00354									0.006
				0.02632									0.052
				0.00515									0.044
				0.01683									0.007
				0.00788									0.11
				0.002									0.003
				0.001									0.07
				0.06									58
				0.002									0.021
				0.27									0.02
				0.15									0.006
				2									0.098
				0.0654									0.006
				0.0716									0.012
				0.0751									0.047
				0.045									0.004
				0.05278									0.01
				0.056									0.021
				0.035									0.026
				0.038									0.01
				0.031									0.032
				0.026									0.041
				0.033									0.1
				0.024									0.041
				0.028									0.037
				0.02									0.059
				0.025									0.065
				0.311									0.081
				0.433									0.013
				0.678									0.05
				0.794									0.025
				0.008									0.018
				0.13									0.03
				0.029									0.048
				0.05									0.043
				0.03									0.01
				0.03									0.003
				0.034									0.01
				0.056									0.056
				0.046									0.051
				0.067									0.012
				0.032									0.063
				0.058									0.038
				0.023									0.056
				0.038									0.033
				0.023									0.003
				0.038									0.041
				0.025									0.077
				0.04									0.03
				0.029									0.097
				0.044									0.05
				0.027									0.041
				0.945									0.073
				0.20463									0.023
				0.01186									0.13
				0.07606									0.099
				0.11264									0.054
				0.21352									0.16
				0.12712									0.05
				0.18595									0.097
				0.01546									0.12
				0.00262									0.25
				0.29283									0.11
				0.20108									0.031
				0.16356									0.053
				0.73497									0.024
				0.04035									0.061
				3.19183									0.18
				0.01037									0.058
				0.01254									0.032
				0.01625									0.023
				0.01664									0.029
				0.17204									0.69
				0.10978									0.13
				0.10452									0.089
				0.11212									0.034
				0.04522									0.26
				0.01293									0.41
				0.00578									0.25
				0.01042									0.035
				0.00714									0.021
				0.01354									0.014
				0.01416									0.1
				0.00728									0.097
				0.01576									0.075
				0.01529									0.12
				0.0045									0.006
				0.012									0.043
				0.0056									0.052
				0.015									1.1
				0.054									303
				0.086									2.18
				1.6									0.48
				0.24									19
				0.025									0.055
				0.061									0.26
				0.095									0.099
				0.595									0.28
				0.036									0.23
				0.0535									0.39
				0.0109									0.66
				0.0347									0.051
				0.133									0.17
				0.12									0.033
				0.0005									0.207
				0.0005									0.26
				0.005									0.027
				0.005									0.18
				0.35									0.064
				0.013									0.047
				0.00514									0.014
				0.00267									0.004
				0.128									0.012
				0.0122									0.14
				0.00572									0.028
				0.00665									0.16
				0.0055									0.009
				0.0064									0.1
				0.0565									0.07
				0.43									0.011
				0.24									0.14
				0.2									0.014
				0.0175									0.014
				0.0213									0.007
				0.32									0.018
				1.5									0.03
				0.697									0.023
				0.01									0.005
				0.3336									0.024
				0.022									0.033
				0.024									0.016
				0.117									0.019
				0.109									0.034
				0.045									0.17
				0.0629									0.38
				0.0303									0.16
				0.0247									0.024
				0.00204									0.018
				0.00384									0.088
				0.00101									0.064
				0.028									0.4
				0.0019									0.12
				0.0022									0.016
				0.0568									0.004
				0.0011									0.031
				0.1488									0.011
				0.0224									0.052
				0.0002									0.005
				0.0365									0.021
				0.02209									0.019
				0.02256									0.06
				0.02128									0.007
				0.0369									0.08
				0.2137									0.011
				0.0644									0.071
				0.143									0.013
				0.00874									0.05
				0.00102									0.11
				0.00317									0.21
				0.00418									0.008
				0.00791									0.065
				0.00014									0.015
				0.00352									0.13
				0.00094									0.12
				0.00068									0.16
				0.00015									0.11
				0.0002									0.058
				0.0019									0.041
				0.0034									0.079
				0.00053									0.003
				0.00019									0.007
				0.0014									0.022
				0.00088									0.034
				0.00096									0.007
				0.008									0.008
				0.146									0.008
				0.762									0.003
				0.00055									0.012
				0.0012									0.009
				0.0049									0.004
				0.0069									0.04
				0.0006									0.074
				6.1									0.054
				0.065									0.014
				0.014									0.012
				0.0021									0.007
				1.705									0.005
				1.201									0.066
				0.479									0.082
				0.616									0.008
				0.359									0.028
				0.326									0.043
				0.284									0.023
				0.208									0.087
				0.556									0.007
				0.0355									0.019
				0.031									0.004
				0.055									0.009
				0.202									0.011
				0.013									0.047
				0.031									0.008
				0.137									0.008
				0.008									0.059
				0.056									0.041
				0.076									0.037
				0.129									0.028
				0.112									0.05
				0.078									0.008
				0.005									0.052
				0.073									0.16
				0.036									0.072
				0.0074									0.008
				0.0054									0.012
				0.133									0.035
				0.0013									0.003
				0.0009									0.062
				0.0013									0.13
				0.127									0.059
				0.078									0.004
				0.074									0.025
				2e-05									0.029
				0.297									0.004
				1.26									0.016
				3.24									0.012
				0.13									0.019
				0.29									0.087
				0.32									0.013
				0.0118									0.022
				0.0647									0.22
				0.2154									0.15
				0.1713									0.012
				0.1526									0.008
				0.0046									0.065
				0.1472									0.008
				0.0232									0.017
				0.0096									0.043
				0.00339									0.032
				0.0758									0.018
				0.186									0.041
				0.03									0.044
				0.33									0.087
				0.22									0.061
				0.749									0.032
				0.105									0.086
				0.0033									0.013
				0.025									0.031
				0.0027									0.014
				0.182									0.062
				0.0023									0.045
				0.014									0.009
				0.11									0.003
				0.0082									0.005
				0.359									0.009
				0.119									0.019
				0.0026									0.01
				0.0027									0.021
				0.067									0.009
				1.711									0.013
				0.0013									0.012
				0.682									0.17
				0.00273									0.018
				0.00088									0.031
				0.00454									0.031
				0.00408									0.052
				0.00344									0.003
				0.004									0.106
				0.00144									0.11
				0.0054									0.021
				0.00494									0.042
				0.0024									0.1
				0.0122									0.054
				0.0032									0.034
				0.00244									0.18
				0.00025									0.02
				0.00024									0.016
				0.00022									0.015
				0.00036									0.16
				0.00021									0.14
				0.00019									0.062
				0.00038									0.19
				0.00062									0.36
				0.00029									0.083
				0.00165									0.009
				0.00049									0.054
				0.00024									0.015
				0.019									0.6
				0.012									0.4
				3.055									0.46
				3.211									0.52
				2									0.006
				2.893									0.019
				0.006									0.008
				0.262									0.011
				0									0.006
				0									0.25
				0.371									0.007
				0									0.012
				0									0.044
				0									0.03
				0									0.04
				0.856									0.03
				0.418									0.04
				0.222									0.04
				0.001									0.02
				0.001									0.03
				0.0036									0.01
				0.025									0.03
				0.026									0.02
				0.068									0.01
				0.0123									0.02
				0.012									0.24
				0.0085									0.02
				0.0062									0.02
				0.393									0.02
				0.017									0.02
				0.034									0.03
				0.0079									0.02
				0.019									0.02
				0.03									0.02
				0.04									0.03
				0.031									0.02
				0.019									0.05
				0.054									0.03
				0.004									0.02
				0.094									0.02
				0.0085									0.03
				0.017									0.05
				0.015									0.03
				0.005									0.02
				0.016									0.02
				0.155									0.03
				0.659									0.02
				0.173									0.04
				0.143									0.04
				0.005									0.05
				0.0092									0.03
				0.0584									0.03
				0.232									0.03
				0.119									0.05
				0.105									0.02
				0.02									0.02
				0.0838									0.01
				0.0302									0.02
				0.271									0.01
				0.072									0.02
				0.0455									0.02
				0.024									0.02
				0.022									0.02
				0.068									0.02
				0.019									0.04
				0.0029									0.04
				0.014									0.03
				0.04									0.04
				0.634									0.05
				0.0566									0.03
				0									0.14
				0.67									0.05
				0.203									0.02
				0.139									0.02
				0.248									0.02
				0.174									0.02
				0.184									0.02
				0.299									0.17
				0.0529									0.03
				0.0048									0.07
				0.0085									0.05
				0.0026									0.03
				0.0023									0.02
				0.015									0.05
				0.015									0.02
				0.012									0.05
				0.342									0.07
				2.88									0.07
				0.0001									0.08
				0.004									0.06
				0.0038									0.08
				0.0025									0.08
				0.0042									0.03
				0.0017									0.04
				0.0019									0.13
				0.0028									0.07
				0.0149									0.1
				0.0029									0.04
				0.0101									0.06
				0.0036									0.04
				0.0033									0.04
				0.0021									0.03
				0.0048									0.1
				0.005									0.09
				0.0156									0.09
				0.0078									0.1
				0.0166									0.09
				0.0017									0.02
				0.004									0.07
				0.0024									0.06
				0.0048									0.01
				0.0161									0.02
				0.0005									0.03
				0.031									0.03
				0.0033									0.02
				0.003									0.009
				0.0056									0.021
				0.0029									0.014
				0.0026									0.009
				0.0053									0.022
				0.0045									0.014
				0.0038									0.008
				0.009									0.018
				0.016									0.013
				0.023									0.008
				0.018									0.025
				0.009									0.014
				0.013									0.014
				0.013									0.032
				0.019									0.02
				0.026									0.074
				0.011									0.082
				3.57									0.077
				3.79									0.08
				1.2									0.054
				1.93									0.09
				0.83									0.04
				0.17									0.038
				0.08									0.01
				0.0023									0.011
				0.0067									0.013
				0.0068									0.01
				0.0028									0.0084
				0.0447									0.0055
				0.0413									0.0068
				0.0419									0.0087
				0.0733									0.005
				0.033									0.0069
				0.047									0.0069
				0.4983									0.0057
				0.058									0.0059
				0.0434									0.0045
				0.0468									0.0055
				0.0386									0.0061
				0.0484									0.0045
				0.0755									0.1
				0.061									1.5
				0.0696									0.01
				0.0746									0.295
				0.0918									0.009
				0.0733									2.383
				0.0612									0.238
				0.0774									0.134
				0.1245									0.209
				0.1132									0.0747
				0.1197									0.182
				0.1354									0.148
				0.1283									0.215
				0.1322									0.0654
				0.1203									0.263
				0.1554									0.113
				0.1291									0.136
				0.122									0.111
				0.1321									0.205
				0.1254									0.055
				0.1305									0.756
				0.1348									0.118
				0.1223									2.383
				0.1193									0.089
				0.3543									0.68
				0.1229									0.089
				0.1677									0.138
				0.1172									0.185
				0.0767									0.201
				0.0877									0.232
				0.0797									0.204
				0.0787									0.343
				0.0829									0.723
				0.0766									0.04
				0.0835									0.256
				0.0771									0.055
				0.0844									0.242
				0.0959									0.359
				0.0913									0.081
				0.0849									0.173
				0.082									0.229
				0.0898									0.0018
				0.073									0.042
				0.0811									21
				0.0816									0.126
				0.0879									0.039
				0.081									0.02
				0.0849									0.033
				0.0978									0.932
				0.0454									0.372
				0.0419									0.017
				0.0481									0.001
				0.041									0.067
				0.0464									0.022
				0.0416									0.067
				0.043									0.00177
				0.042									0.00465
				0.0402									0.0436
				0.0398									1.21
				0.0419									0.00475
				0.0414									0.0117
				0.0432									0.00593
				0.0427									0.0076
				0.0399									0.017
				0.0421									0.014
				0.0454									0.016
				0.041									0.004
				0.0433									0.008
				0.0447									0.011
				0.0394									0.014
				0.0397									0.005
				0.0422									0.026
				0.0432									0.0055
				0.0566									0.00098
				0.0471									0.079
				0.0559									0.0012
				0.031									0.0016
				0.1161									0.0013
				0.0305									0.073
				0.0377									0.003
				0.0348									0.031
				0.0405									0.013
				0.0369									0.087
				0.0317									0.01925
				0.0654									0.027
				0.0531									0.056
				0.0392									0.78
				0.0358									0.52
				0.0355									0.64
				0.0477									0.01
				0.0261									0.22
				0.0415									0.08
				0.0869									0.11
				0.0501									0.0006
				8.337									0.02
				0.799									0.025
				0.0002									0.018
				0.0001									0.037
				0.005									0.003
				0.0018									0.091
				0.008									0.004
				0.001									0.048
				0.0001									0.012
				0.414									0.062
				0.18									0.015
				4.953									0.07
				0.025									0.005
				0.643									0.1
				0.644									0.064
				1.947									0.056
				0.052									0.074
				0.0818									0.011
				14.3636									0.093
				26.3296									0.002
				9.7178									0.0078
				0.216									0.0024
				0.3378									0.004
				14.9638									0.0033
				4.758									0.004
				2.2614									0.0015
				5.2912									0.0032
				36.5762									0.00115
				17.3452									0.00356
				0.1234									0.00394
				0.9438									0.06269
				5.0976									0.83463
				2.3002									1.10494
													2.51827
				0.0262									0.35088
				0.0138									0.00755
				0.0054									0.15864
				0.0089									0.37611
				0.0028									0.51764
				0.0052									0.00789
				0.0038									0.0172
				0.0014									0.02268
				0.0011									0.04452
				0.0017									0.00931
				0.0019									0.06642
				0.0039									0.0459
				0.0041									0.01394
				0.0013									0.05134
				0.0046									0.03114
				0.0031									0.01845
				0.0051									0.01562
				0.0059									0.00518
				0.004									0.02617
				0.003									0.0029
				0.0015									0.00889
				0.0012									0.00804
				0.0024									0.00494
				0.0022									0.01896
				0.0012									0.02099
				0.0017									0.01526
				0.918									0.00356
				0.325									0.01137
				0.267									0.00714
				0.71									0.08451
				0.226									0.088
				0.172									0.23055
				0.172									0.07176
				0.031									0.02088
				0.029									0.18712
				0.26									0.00609
				0.198									0.1403
				0.096									2.72802
				0.074									4.57606
				0.084									0.00539
				0.087									0.01106
				0.2408									0.00367
				0.2581									0.00506
				0.7807									0.00873
				0.2232									0.5
				23.4418									0.03497
				0.0318									0.01567
				0.02									0.00403
				0.0001									0.06245
				0									0.05554
				0.0001									0.02708
				0									31.323
				0.0001									0.07966
				0.0001									0.04309
				0.0001									0.5147
				0.0001									0.46033
				0.0001									0.13205
				0.0001									2.85
				0									0.18668
				0									0.13475
				0.0001									0.939
				0.0002									0.135
				0.0001									0.0379
				0.0001									0.0375
				0									0.0772
				0.0001									0.0024
				0.0001									0.0044
				0.0001									0.113
				0.0001									0.0017
				0									0.00788
				0.0001									0.084
				0									0.013
				0.0001									0.0055
				0.008									0.018
				0.004									2.796
				0.0082									0.277
				0.0074									0.034
				0.004									0.85
				0.0148									0.063
				0.0064									0.063
				0.0172									0.4904
				0.0064									0.0294
				0.0042									0.1529
				0.0052									0.00491
				0.0042									0.04321
				0.069									0.5419
				0.0049									0.02391
				0.0019									0.09645
				0.276									0.0027
				0.09									0.868
				0.059									0.0163
				0.054									0.059
				0.082									3.5
				0.062									0.56
				0.036									0.64
				0.019									4.55
				0.0004									1.11
				0.0012									4.47
				0.0005									1.21
				0.0005									0.103
				0.0005									1.44
				0.001									0.044
				0.0072									0.073
				0.0094									0.019
				0.0118									0.313
				0.0045									0.081
				0.195									0.23
				0.0452									0.04
				0.194									0.088
				0.066									0.38
				0.175									0.016
				0.0616									0.011
				0.193									0.192
				0.0368									0.083
				0.014									0.12
				0.0058									0.303
				0.0348									0.228
				0.0092									0.0432
				0.0544									0.541
				0.0192									0.0182
				0.0314									0.0203
				0.0121									0.186
				0.0339									0.372
				0.015									0.234
				0.048									0.066
				0.0234									1.37
				0.001									0.16
				0.0039									9.89
				0.543									0.01
				0.0036									0.129
				0.0083									10.5
				0.0251									21
				0.0026									0.014
				0.0056									0.054
				0.106									0.04
				0.0043									0.57
				0.0065									0.22
				0.0125									0.11
				0.0285									8.84
				0.3336									0.0062
				0.1032									0.0056
				0.2783									0.00419
				0.0862									0.00802
				0.0119									0.00451
				0.0177									0.00378
				0.0125									0.00847
				0.33									0.01012
				0.0147									0.00969
				0.0067									0.03412
				0.0044									0.01754
				0.0025									0.01928
				0.0025									0.02686
				0.0021									0.01983
				0.0024									0.01141
				0.001									0.0126
				0.0111									0.00866
				0.0048									0.05983
				0.0031									0.0048
				0.0016									0.00496
				0.0017									0.0051
				0.0015									0.00989
				0.0003									0.06421
				0.0005									0.08678
				0.0313									0.05009
				0.0106									0.073
				0.0066									0.115
				0.0022									11.7
				0.0025									1.1
				0.0013									1.46
				0.0012									0.96
				0.0008									1.9
				0.0109									8.6
				0.0097									6.01
				0.0043									2.48
				0.001									1.99
				0.0014									0.28
				0.0009									0.91
				0.0006									0.04
				0.0629									1.27
				0.0085									1.77
				0.0033									4.5
				0.002									11.7
				0.0026									1.1
				0.0017									1.46
				0.0015									0.96
				0.0004									1.9
				0.0124									8.6
				0.0072									6.01
				0.0048									0.05
				0.0024									2.48
				0.0035									1.99
				0.0012									0.28
				0.0008									0.91
				0.001									1.27
				0.0124									1.77
				0.0084									4.5
				0.0054									0.0012
				0.005									0.0018
				0.0042									0.0012
				0.002									0.0062
				0.0016									0.0056
				0.0019									0.0014
				0.0017									0.002
				0.0006									0.0044
				0.0008									0.095
				0.0057									0.0032
				0.0058									0.019
				0.0031									0.032
				0.0019									0.01773
				0.0013									0.00354
				0.0006									0.00248
				0.0009									0.0115
				0.0139									0.00493
				0.0066									0.0014
				0.0058									0.095
				0.0021									0.0032
				0.0007									0.00561
				0.0062									0.00271
				0.005									0.00308
				0.0009									0.00309
				0.0005									0.00449
				0.0014									0.71844
				0.0002									0.00266
				0.027									0.00315
				0.022									0.00228
				0.0088									0.00612
				0.0069									0.00275
				0.0052									0.00641
				0.0058									0.0023
				0.0001									0.51736
				0.0009									0.00243
				0.0004									0.00135
				0.0004									0.00162
				0.0001									0.0012
				0.0001									0.00495
				0.0002									0.01492
				0.0003									0.00421
				0.0009									0.00421
				0.0059									0.03301
				0.0042									0.01047
				0.0039									0.01032
				0.0058									0.00642
				0.0053									0.00597
				0.0056									0.05753
				0.0051									0.04343
				0.0083									0.00476
				0.0105									0.00531
				0.0142									0.00605
				0.0061									0.00341
				0.0082									0.002
				0.0102									0.0044
				0.0026									0.00338
				0.0146									0.00251
				0.0121									0.00952
				0.0142									0.00176
				0.0146									0.00267
				0.0229									0.01609
				0.0148									0.00424
				0.0117									0.0848
				0.0142									0.1152
				0.0193									0.0613
				0.0184									0.063
				0.0222									0.05
				0.0187									0.059
				0.0199									0.014
				0.0167									0.016
				0.12									0.014
				0.03									0.012
				0.06									0.012
				0.003									0.009
				0.32									0.017
				0.2067									0.012
				0.012									0.015
				0.8999									0.104
				0.0058									0.055
				0.0401									0.109
				0.39									0.096
				0.0385									0.05
				0.229									0.013
				0.02									0.0093
				0.01									0.0044
				0.01									0.025
				0.02									0.0064
				0.0283									0.0037
				0.0329									0.002
				0.0344									0.018
				0.1604									0.004
				0.257									0.01
				0.475									0.003
				0.354									0.01
				0.206									0.002
				0.069									0.027
				0.004									0.052
				0.066									0.077
				0.0019									0.005
				0.0712									0.0662
				0.0125									0.0131
				0.0033									0.0374
				0.0021									0.0238
				0.0033									0.012
				0.0005									0.0602
				0.0036									0.0316
				0.0049									0.0171
				0.0021									0.0371
				0.0047									0.0438
				0.0243									0.038
				0.0018									0.0577
				0.0023									0.222
				0.0071									0.09222
				0.0009									0.08524
				0.3117									0.02837
				0.0001									0.38921
				0.0078									0.17343
				0.0166									0.00585
				0.0192									0.003
				0.012									0.06047
				0.009									0.01079
				0.011									0.19751
													0.15096
													0.06081
													0.07678
													0.00567
													0.00285
													0.00211
													0.01805
													0.015
													0.045
													1.417
													0.36
													0.535
													0.059
													0.0408
													0.0124
													0.0113
													0.0064
													0.0752
													0.0835
													0.0542
													0.049
													0.0071
													0.0029
													0.0619
													0.0279
													0.0085
													0.416
													0.0649
													0.127
													0.0121
													0.246
													0.05
													0.041
													0.077
													0.402
													0.148
													0.419
													0.246
													0.173
													0.06
													0.094
													0.081
													0.267
													0.369
													1.4
													0.028
													0.038
													0.051
													0.414
													0.111
													0.0091
													0.0144
													0.0597
													0.012
													0.028
													0.03
													4.35
													0.2315
													0.0084
													0.0085
													0.021
													0.0207
													0.0183
													0.0203
													0.013
													0.0193
													2.0944
													1.9892
													0.0198
													17.44
													2
													0.49
													0.146
													0.0283
													0.169
													0.635
													1.317
													0.875
													0.118
													0.116
													26.7
													27.6
													34.2
													17
													21.5
													36.1
[truncated: 525 more rows]
[truncated: 1 more columns]

## Sheet: References
Reference used to retrieve human Cmax values	DOI
Aherne et al. 1979	https://doi.org/10.1111/j.1365-2125.1979.tb01047.x
Al-Ghananeem 2009	https://doi.org/10.1002/jps.21401
Berninger et al. 2015	https://doi.org/10.1002/etc.2965
Cawello et al. 2014	https://doi.org/10.1016/j.clinthera.2012.02.008
EMA Assessment Report EMA/113836/2014	https://www.ema.europa.eu/en/documents/assessment-report/latuda-epar-public-assessment-report_en.pdf
EMEA 2008 - EMEA/655251/2008	https://www.ema.europa.eu/en/documents/assessment-report/valdoxan-epar-public-assessment-report_en.pdf
FDA Report - NDA 18-677/S-011	https://www.accessdata.fda.gov/drugsatfda_docs/label/2006/018677s011lbl.pdf
Fernstrom 2012	https://doi.org/10.3945/jn.111.157065
Flanagan et al. 1989	https://doi.org/10.1111/j.1365-2125.1989.tb03527.x
Gidal et al. 2013	https://doi.org/10.1111/epi.12240
Gunja et al. 2004	https://doi.org/10.1081/clt-120028749
Kvernmo et al. 2006	https://doi.org/10.1016/j.clinthera.2006.08.004
Lasseter et al. 2013	https://doi.org/10.1007/s40261-013-0110-0
MHRA - Procedure No. UK/H/4749/001/DC	https://mhraproducts4853.blob.core.windows.net/docs/a9adb9898c3692f42e16c5d2aef9872572b9e7b9
MHRA 2006 - PL 20046/0013/14/15/16	https://mhraproducts4853.blob.core.windows.net/docs/f6e2bc76b2b24eb80f6025bf99f2afb0e49dda3b
MHRA Report: UK/H/0955/01-04/DC	https://mhraproducts4853.blob.core.windows.net/docs/861954a637211c56963e384f930a06effb52235b
Patent US20100273844 A1	https://www.google.com/patents/US20100273844
Patent WO 2014047167 A1	https://patents.google.com/patent/WO2014047167A1/en
Paterson 1992	https://doi.org/10.1111/j.1365-2125.1992.tb04066.x
Perucca et al. 2011	https://doi.org/10.1016/j.eplepsyres.2011.05.013
Rabey et al. 2000	https://doi.org/10.1097/00002826-200011000-00005
Rawas-Qalaji et al. 2006	https://doi.org/10.1002/bdd.519
Santos et al. 2020	https://doi.org/10.34117/bjdv6n1-336
Schultz et al. 2012	https://doi.org/10.1186/cc11441
Solans et al. 2008	https://doi.org/10.1016/j.clinthera.2008.09.002
